# Supplementary material for: An iterative workflow for mining the human intestinal metaproteome
Source: BMC Genomics. 2011 Jan 5;12:6. doi: 10.1186/1471-2164-12-6 (PMC3023752; doi:10.1186/1471-2164-12-6)
Supplement: Additional file 1 — List of selected microbes used for construction of the synthetic metagenome. [file 1471-2164-12-6-S1.XLS]

## Sheet: Sheet1
Supplementary file 1. Species and strains used to construct the synthetic metaproteome
The corresponding genome and proteome sequences were obtained from the NCBI genome data repositories
Domain	Phylum	Species	Strain
Archaea	Euryarchaeota	Methanobrevibacter smithii
			Methanobrevibacter smithii DSM 2374
			Methanobrevibacter smithii DSM 2375
Bacteria	Actinobacteria	Actinomyces odontolyticus	Actinomyces odontolyticus ATCC 17982
		Bifidobacterium adolescentis	Bifidobacterium adolescentis ATCC 15703
			Bifidobacterium adolescentis L2-32
		Bifidobacterium angulatum	Bifidobacterium angulatum DSM 20098
		Bifidobacterium breve	Bifidobacterium breve DSM 20213
		Bifidobacterium catenulatum	Bifidobacterium catenulatum DSM 16992
		Bifidobacterium dentium	Bifidobacterium dentium ATCC 27678
		Bifidobacterium gallicum	Bifidobacterium gallicum DSM 20093
		Bifidobacterium longum	Bifidobacterium longum DJO10A
			Bifidobacterium longum NCC2705
			Bifidobacterium longum subsp. infantis ATCC 15697
			Bifidobacterium longum subsp. infantis ATCC 55813
		Bifidobacterium pseudocatenulatum	Bifidobacterium pseudocatenulatum DSM 20438
		Collinsella aerofaciens	Collinsella aerofaciens ATCC 25986
		Collinsella intestinalis	Collinsella intestinalis DSM 13280
		Collinsella stercoris	Collinsella stercoris DSM 13279
		Propionibacterium acnes	Propionibacterium acnes KPA171202
			Propionibacterium acnes SK137
	Bacteroidetes/Chlorobi group	Alistipes putredinis	Alistipes putredinis DSM 17216
		Bacteroides caccae	Bacteroides caccae ATCC 43185
		Bacteroides capillosus	Bacteroides capillosus ATCC 29799
		Bacteroides cellulosilyticus	Bacteroides cellulosilyticus DSM 14838
		Bacteroides coprocola	Bacteroides coprocola DSM 17136
		Bacteroides coprophilus	Bacteroides coprophilus DSM 18228
		Bacteroides dorei	Bacteroides dorei DSM 17855
		Bacteroides eggerthii	Bacteroides eggerthii DSM 20697
		Bacteroides fragilis	Bacteroides fragilis NCTC 9343
			Bacteroides fragilis YCH46
		Bacteroides intestinalis	Bacteroides intestinalis DSM 17393
		Bacteroides ovatus	Bacteroides ovatus ATCC 8483
		Bacteroides pectinophilus	Bacteroides pectinophilus ATCC 43243
		Bacteroides plebeius	Bacteroides plebeius DSM 17135
		Bacteroides stercoris	Bacteroides stercoris ATCC 43183
		Bacteroides thetaiotaomicron	Bacteroides thetaiotaomicron VPI-5482
		Bacteroides uniformis	Bacteroides uniformis ATCC 8492
		Candidatus Amoebophilus	Candidatus Amoebophilus asiaticus 5a2
		Parabacteroides johnsonii	Parabacteroides johnsonii DSM 18315
		Parabacteroides merdae	Parabacteroides merdae ATCC 43184
		Prevotella copri	Prevotella copri DSM 18205
	Chlamydiae/Verrucomicrobia group	Akkermansia muciniphila	Akkermansia muciniphila ATCC BAA-835
	Elusimicrobia	Elusimicrobium minutum	Elusimicrobium minutum Pei191
	Firmicutes	Anaerococcus hydrogenalis	Anaerococcus hydrogenalis DSM 7454
		Anaerofustis stercorihominis	Anaerofustis stercorihominis DSM 17244
		Anaerostipes caccae	Anaerostipes caccae DSM 14662
		Anaerotruncus colihominis	Anaerotruncus colihominis DSM 17241
		Bacillus cereus	Bacillus cereus 03BB102
			Bacillus cereus AH187
			Bacillus cereus AH820
			Bacillus cereus ATCC 10987
			Bacillus cereus ATCC 14579
			Bacillus cereus B4264
			Bacillus cereus E33L
			Bacillus cereus G9842
			Bacillus cereus Q1
		Bacillus cytotoxicus	Bacillus cereus subsp. cytotoxis NVH 391-98
		Bacillus halodurans	Bacillus halodurans C-125
		Bacillus subtilis	Bacillus subtilis subsp. subtilis str. 168
		Blautia hansenii	Blautia hansenii DSM 20583
		Blautia hydrogenotrophica	Blautia hydrogenotrophica DSM 10507
		Bryantella formatexigens	Bryantella formatexigens DSM 14469
		Catenibacterium mitsuokai	Catenibacterium mitsuokai DSM 15897
		Clostridium acetobutylicum	Clostridium acetobutylicum ATCC 824
		Clostridium asparagiforme	Clostridium asparagiforme DSM 15981
		Clostridium bartlettii	Clostridium bartlettii DSM 16795
		Clostridium bolteae	Clostridium bolteae ATCC BAA-613
		Clostridium hiranonis	Clostridium hiranonis DSM 13275
		Clostridium hylemonae	Clostridium hylemonae DSM 15053
		Clostridium leptum	Clostridium leptum DSM 753
		Clostridium methylpentosum	Clostridium methylpentosum DSM 5476
		Clostridium nexile	Clostridium nexile DSM 1787
		Clostridium perfringens	Clostridium perfringens ATCC 13124
			Clostridium perfringens SM101
			Clostridium perfringens str. 13
		Clostridium ramosum	Clostridium ramosum DSM 1402
		Clostridium scindens	Clostridium scindens ATCC 35704
		Clostridium spiroforme	Clostridium spiroforme DSM 1552
		Clostridium sporogenes	Clostridium sporogenes ATCC 15579
		Coprococcus comes	Coprococcus comes ATCC 27758
		Coprococcus eutactus	Coprococcus eutactus ATCC 27759
		Dorea formicigenerans	Dorea formicigenerans ATCC 27755
		Dorea longicatena	Dorea longicatena DSM 13814
		Enterococcus faecalis	Enterococcus faecalis ATCC 29200
			Enterococcus faecalis HH22
			Enterococcus faecalis TUSoD Ef11
			Enterococcus faecalis TX0104
			Enterococcus faecalis TX1332
			Enterococcus faecalis V583
		Eubacterium biforme	Eubacterium biforme DSM 3989
		Eubacterium dolichum	Eubacterium dolichum DSM 3991
		Eubacterium eligens	Eubacterium eligens ATCC 27750
		Eubacterium hallii	Eubacterium hallii DSM 3353
		Eubacterium rectale	Eubacterium rectale ATCC 33656
		Eubacterium siraeum	Eubacterium siraeum DSM 15702
		Eubacterium ventriosum	Eubacterium ventriosum ATCC 27560
		Faecalibacterium prausnitzii	Faecalibacterium prausnitzii M21/2
		Halothermothrix orenii	Halothermothrix orenii H 168
		Holdemania filiformis	Holdemania filiformis DSM 12042
		Lactobacillus brevis	Lactobacillus brevis ATCC 367
		Lactobacillus brevis	Lactobacillus brevis subsp. gravesensis ATCC 27305
		Lactobacillus buchneri	Lactobacillus buchneri ATCC 11577
		Lactobacillus fermentum	Lactobacillus fermentum ATCC 14931
			Lactobacillus fermentum IFO 3956
		Lactobacillus hilgardii	Lactobacillus hilgardii ATCC 8290
		Lactobacillus johnsonii	Lactobacillus johnsonii ATCC 33200
			Lactobacillus johnsonii NCC 533
		Lactobacillus paracasei	Lactobacillus paracasei subsp. paracasei ATCC 25302
		Lactobacillus plantarum	Lactobacillus plantarum JDM1
			Lactobacillus plantarum WCFS1
			Lactobacillus plantarum subsp. plantarum ATCC 14917
		Lactobacillus reuteri	Lactobacillus reuteri CF48-3A
			Lactobacillus reuteri DSM 20016
			Lactobacillus reuteri JCM 1112
			Lactobacillus reuteri MM2-3
			Lactobacillus reuteri MM4-1
			Lactobacillus reuteri SD2112
		Lactobacillus salivarius	Lactobacillus salivarius ATCC 11741
			Lactobacillus salivarius UCC118
		Lactobacillus ultunensis	Lactobacillus ultunensis DSM 16047
		Lactococcus lactis	Lactococcus lactis subsp. cremoris MG1363
			Lactococcus lactis subsp. cremoris SK11
			Lactococcus lactis subsp. lactis Il1403
		Listeria grayi	Listeria grayi DSM 20601
		Mitsuokella multacida	Mitsuokella multacida DSM 20544
		Parvimonas micra	Parvimonas micra ATCC 33270
		Roseburia intestinalis	Roseburia intestinalis L1-82
		Roseburia inulinivorans	Roseburia inulinivorans DSM 16841
		Ruminococcus gnavus	Ruminococcus gnavus ATCC 29149
		Ruminococcus lactaris	Ruminococcus lactaris ATCC 29176
		Ruminococcus obeum	Ruminococcus obeum ATCC 29174
		Ruminococcus torques	Ruminococcus torques ATCC 27756
		Staphylococcus epidermidis	Staphylococcus epidermidis ATCC 12228
			Staphylococcus epidermidis RP62A
		Streptococcus agalactiae	Streptococcus agalactiae 2603V/R
			Streptococcus agalactiae A909
			Streptococcus agalactiae NEM316
		Streptococcus infantarius	Streptococcus infantarius subsp. infantarius ATCC BAA-102
		Streptococcus pyogenes	Streptococcus pyogenes M1 GAS
			Streptococcus pyogenes MGAS10270
			Streptococcus pyogenes MGAS10394
			Streptococcus pyogenes MGAS10750
			Streptococcus pyogenes MGAS2096
			Streptococcus pyogenes MGAS315
			Streptococcus pyogenes MGAS5005
			Streptococcus pyogenes MGAS6180
			Streptococcus pyogenes MGAS8232
			Streptococcus pyogenes MGAS9429
			Streptococcus pyogenes NZ131
			Streptococcus pyogenes SSI-1
			Streptococcus pyogenes str. Manfredo
		Streptococcus thermophilus	Streptococcus thermophilus CNRZ1066
			Streptococcus thermophilus LMD-9
			Streptococcus thermophilus LMG 18311
		Subdoligranulum variabile	Subdoligranulum variabile DSM 15176
		Veillonella dispar	Veillonella dispar ATCC 17748
	Fusobacteria	Fusobacterium nucleatum	Fusobacterium nucleatum subsp. nucleatum ATCC 25586
	Proteobacteria	Campylobacter jejuni	Campylobacter jejuni RM1221
			Campylobacter jejuni subsp. doylei 269.97
			Campylobacter jejuni subsp. jejuni 81-176
			Campylobacter jejuni subsp. jejuni 81116
			Campylobacter jejuni subsp. jejuni NCTC 11168
		Desulfovibrio piger	Desulfovibrio piger ATCC 29098
		Enterobacter cancerogenus	Enterobacter cancerogenus ATCC 35316
		Escherichia coli	Escherichia coli 536
			Escherichia coli 55989
			Escherichia coli 83972
			Escherichia coli APEC O1
			Escherichia coli ATCC 8739
			Escherichia coli B str. REL606
			Escherichia coli BW2952
			Escherichia coli CFT073
			Escherichia coli E24377A
			Escherichia coli ED1a
			Escherichia coli HS
			Escherichia coli IAI1
			Escherichia coli IAI39
			Escherichia coli S88
			Escherichia coli SE11
			Escherichia coli SMS-3-5
			Escherichia coli UMN026
			Escherichia coli UTI89
			Escherichia coli str. K-12 substr. MG1655
			Escherichia coli str. K12 substr. DH10B
			Escherichia coli str. K12 substr. W3110
		Gammaproteobacteria	Escherichia coli
			Escherichia coli BL21(DE3)
			Escherichia coli O127:H6 str. E2348/69
			Escherichia coli O157:H7
			Escherichia coli O157:H7 EDL933
			Escherichia coli O157:H7 str. EC4115
			Escherichia coli O157:H7 str. Sakai
			Escherichia coli O157:H7 str. TW14359
		Helicobacter pylori	Helicobacter pylori 26695
			Helicobacter pylori B38
			Helicobacter pylori G27
			Helicobacter pylori HPAG1
			Helicobacter pylori J99
			Helicobacter pylori P12
			Helicobacter pylori Shi470
		Proteus penneri	Proteus penneri ATCC 35198
		Providencia alcalifaciens	Providencia alcalifaciens DSM 30120
		Providencia rettgeri	Providencia rettgeri DSM 1131
		Providencia rustigianii	Providencia rustigianii DSM 4541
		Providencia stuartii	Providencia stuartii ATCC 25827
		Pseudomonas aeruginosa	Pseudomonas aeruginosa LESB58
			Pseudomonas aeruginosa PA7
			Pseudomonas aeruginosa PAO1
			Pseudomonas aeruginosa UCBPP-PA14
		Pseudomonas putida	Pseudomonas putida F1
			Pseudomonas putida GB-1
			Pseudomonas putida KT2440
			Pseudomonas putida W619
		Shigella flexneri	Shigella flexneri 2a str. 2457T
			Shigella flexneri 2a str. 301
			Shigella flexneri 5 str. 8401
