# Supplementary material for: An iterative workflow for mining the human intestinal metaproteome
Source: BMC Genomics. 2011 Jan 5;12:6. doi: 10.1186/1471-2164-12-6 (PMC3023752; doi:10.1186/1471-2164-12-6)
Supplement: Additional file 2 — COG annotation of matching mass spectra found. File is in comma-separated value [file 1471-2164-12-6-S2.CSV]

Search method (database)	Naive translation NO1 personal metagenome
Sample	NO1
COG category	COG	COG description	Number of spectra identified belonging to COG
C	COG0282	Acetate kinase	11
C	COG0427	Acetyl-CoA hydrolase	2
C	COG1454	Alcohol dehydrogenase, class IV	10
C	COG1155	Archaeal/vacuolar-type H+-ATPase subunit A	4
C	COG1156	Archaeal/vacuolar-type H+-ATPase subunit B	1
C	COG0372	Citrate synthase	3
C	COG2025	Electron transfer flavoprotein, alpha subunit	28
C	COG2086	Electron transfer flavoprotein, beta subunit	18
C	COG0056	F0F1-type ATP synthase, alpha subunit	12
C	COG0055	F0F1-type ATP synthase, beta subunit	6
C	COG0712	F0F1-type ATP synthase, delta subunit (mitochondrial oligomycin sensitivity protein)	1
C	COG0711	F0F1-type ATP synthase, subunit b	1
C	COG0538	Isocitrate dehydrogenases	1
C	COG0039	Malate/lactate dehydrogenases	2
C	COG0281	Malic enzyme	1
C	COG1902	NADH:flavin oxidoreductases, Old Yellow Enzyme family	1
C	COG0649	NADH:ubiquinone oxidoreductase 49 kD subunit 7	1
C	COG1726	Na+-transporting NADH:ubiquinone oxidoreductase, subunit NqrA	2
C	COG2871	Na+-transporting NADH:ubiquinone oxidoreductase, subunit NqrF	2
C	COG0822	NifU homolog involved in Fe-S cluster formation	26
C	COG1866	Phosphoenolpyruvate carboxykinase (ATP)	29
C	COG0280	Phosphotransacetylase	6
C	COG2878	Predicted NADH:ubiquinone oxidoreductase, subunit RnfB	1
C	COG4656	Predicted NADH:ubiquinone oxidoreductase, subunit RnfC	1
C	COG1804	Predicted acyl-CoA transferases/carnitine dehydratase	2
C	COG5016	Pyruvate/oxaloacetate carboxyltransferase	3
C	COG0674	Pyruvate:ferredoxin oxidoreductase and related 2-oxoacid:ferredoxin oxidoreductases, alpha subunit	46
C	COG1013	Pyruvate:ferredoxin oxidoreductase and related 2-oxoacid:ferredoxin oxidoreductases, beta subunit	22
C	COG1014	Pyruvate:ferredoxin oxidoreductase and related 2-oxoacid:ferredoxin oxidoreductases, gamma subunit	42
C	COG1592	Rubrerythrin	8
C	COG0479	Succinate dehydrogenase/fumarate reductase, Fe-S protein subunit	3
C	COG1053	Succinate dehydrogenase/fumarate reductase, flavoprotein subunit	8
C	COG1951	Tartrate dehydratase alpha subunit/Fumarate hydratase class I, N-terminal domain	3
C	COG1838	Tartrate dehydratase beta subunit/Fumarate hydratase class I, C-terminal domain	1
C	COG0426	Uncharacterized flavoproteins	2
E	COG2876	3-deoxy-D-arabino-heptulosonate 7-phosphate (DAHP) synthase	1
E	COG4608	ABC-type oligopeptide transport system, ATPase component	1
E	COG3842	ABC-type spermidine/putrescine transport systems, ATPase components	1
E	COG0040	ATP phosphoribosyltransferase	1
E	COG0002	Acetylglutamate semialdehyde dehydrogenase	1
E	COG0686	Alanine dehydrogenase	2
E	COG0137	Argininosuccinate synthase	3
E	COG2502	Asparagine synthetase A	2
E	COG0136	Aspartate-semialdehyde dehydrogenase	1
E	COG0436	Aspartate/tyrosine/aromatic aminotransferase	1
E	COG0527	Aspartokinases	1
E	COG1775	Benzoyl-CoA reductase/2-hydroxyglutaryl-CoA dehydratase subunit, BcrC/BadD/HgdB	1
E	COG0031	Cysteine synthase	2
E	COG0334	Glutamate dehydrogenase/leucine dehydrogenase	21
E	COG0067	Glutamate synthase domain 1	1
E	COG0069	Glutamate synthase domain 2	1
E	COG1003	Glycine cleavage system protein P (pyridoxal-binding), C-terminal domain	2
E	COG0112	Glycine/serine hydroxymethyltransferase	1
E	COG0119	Isopropylmalate/homocitrate/citramalate synthases	1
E	COG4992	Ornithine/acetylornithine aminotransferase	1
E	COG0345	Pyrroline-5-carboxylate reductase	1
EF	COG0458	Carbamoylphosphate synthase large subunit (split gene in MJ)	2
EH	COG0175	3'-phosphoadenosine 5'-phosphosulfate sulfotransferase (PAPS reductase)/FAD synthetase and related enzymes	1
EH	COG0115	Branched-chain amino acid aminotransferase/4-amino-4-deoxychorismate lyase	4
EH	COG0059	Ketol-acid reductoisomerase	16
EM	COG0329	Dihydrodipicolinate synthase/N-acetylneuraminate lyase	2
ER	COG0493	NADPH-dependent glutamate synthase beta chain and related oxidoreductases	2
F	COG0737	5'-nucleotidase/2',3'-cyclic phosphodiesterase and related esterases	1
F	COG0138	AICAR transformylase/IMP cyclohydrolase PurH (only IMP cyclohydrolase domain in Aful)	3
F	COG0503	Adenine/guanine phosphoribosyltransferases and related PRPP-binding proteins	3
F	COG0540	Aspartate carbamoyltransferase, catalytic chain	2
F	COG0167	Dihydroorotate dehydrogenase	2
F	COG2759	Formyltetrahydrofolate synthetase	2
F	COG0519	GMP synthase, PP-ATPase domain/subunit	2
F	COG0634	Hypoxanthine-guanine phosphoribosyltransferase	2
F	COG0516	IMP dehydrogenase/GMP reductase	2
F	COG0461	Orotate phosphoribosyltransferase	5
F	COG0284	Orotidine-5'-phosphate decarboxylase	1
F	COG0152	Phosphoribosylaminoimidazolesuccinocarboxamide (SAICAR) synthase	3
F	COG0046	Phosphoribosylformylglycinamidine (FGAM) synthase, synthetase domain	2
F	COG0005	Purine nucleoside phosphorylase	1
F	COG0813	Purine-nucleoside phosphorylase	2
F	COG0035	Uracil phosphoribosyltransferase	1
FE	COG0462	Phosphoribosylpyrophosphate synthetase	9
G	COG0800	2-keto-3-deoxy-6-phosphogluconate aldolase	7
G	COG0126	3-phosphoglycerate kinase	48
G	COG3717	5-keto 4-deoxyuronate isomerase	3
G	COG0205	6-phosphofructokinase	15
G	COG0363	6-phosphogluconolactonase/Glucosamine-6-phosphate isomerase/deaminase	10
G	COG1129	ABC-type sugar transport system, ATPase component	11
G	COG1653	ABC-type sugar transport system, periplasmic component	1
G	COG3839	ABC-type sugar transport systems, ATPase components	37
G	COG0448	ADP-glucose pyrophosphorylase	8
G	COG3250	Beta-galactosidase/beta-glucuronidase	4
G	COG3507	Beta-xylosidase	1
G	COG0148	Enolase	6
G	COG0191	Fructose/tagatose bisphosphate aldolase	9
G	COG0153	Galactokinase	1
G	COG2017	Galactose mutarotase and related enzymes	5
G	COG0166	Glucose-6-phosphate isomerase	1
G	COG0057	Glyceraldehyde-3-phosphate dehydrogenase/erythrose-4-phosphate dehydrogenase	119
G	COG0297	Glycogen synthase	4
G	COG0366	Glycosidases	5
G	COG2160	L-arabinose isomerase	20
G	COG2407	L-fucose isomerase and related proteins	6
G	COG0246	Mannitol-1-phosphate/altronate dehydrogenases	3
G	COG3525	N-acetyl-beta-hexosaminidase	1
G	COG0574	Phosphoenolpyruvate synthase/pyruvate phosphate dikinase	23
G	COG0696	Phosphoglyceromutase	2
G	COG1109	Phosphomannomutase	5
G	COG3444	Phosphotransferase system, mannose/fructose/N-acetylgalactosamine-specific component IIB	1
G	COG2152	Predicted glycosylase	3
G	COG0469	Pyruvate kinase	7
G	COG0235	Ribulose-5-phosphate 4-epimerase and related epimerases and aldolases	3
G	COG1070	Sugar (pentulose and hexulose) kinases	4
G	COG0524	Sugar kinases, ribokinase family	10
G	COG1638	TRAP-type C4-dicarboxylate transport system, periplasmic component	1
G	COG0176	Transaldolase	1
G	COG0021	Transketolase	3
G	COG0149	Triosephosphate isomerase	21
G	COG2115	Xylose isomerase	4
H	COG0156	7-keto-8-aminopelargonate synthetase and related enzymes	1
H	COG0029	Aspartate oxidase	3
H	COG4822	Cobalamin biosynthesis protein CbiK, Co2+ chelatase	1
H	COG1995	Pyridoxal phosphate biosynthesis protein	1
HE	COG0111	Phosphoglycerate dehydrogenase and related dehydrogenases	8
HE	COG1932	Phosphoserine aminotransferase	6
I	COG1250	3-hydroxyacyl-CoA dehydrogenase	42
I	COG0183	Acetyl-CoA acetyltransferase	9
I	COG4799	Acetyl-CoA carboxylase, carboxyltransferase component (subunits alpha and beta)	24
I	COG1924	Activator of 2-hydroxyglutaryl-CoA dehydratase (HSP70-class ATPase domain)	3
I	COG1960	Acyl-CoA dehydrogenases	31
I	COG0439	Biotin carboxylase	1
I	COG1024	Enoyl-CoA hydratase/carnithine racemase	14
I	COG0623	Enoyl-[acyl-carrier-protein] reductase (NADH)	2
I	COG1884	Methylmalonyl-CoA mutase, N-terminal domain/subunit	4
I	COG1260	Myo-inositol-1-phosphate synthase	2
IQR	COG1028	Dehydrogenases with different specificities (related to short-chain alcohol dehydrogenases)	26
J	COG0013	Alanyl-tRNA synthetase	2
J	COG0018	Arginyl-tRNA synthetase	1
J	COG0173	Aspartyl-tRNA synthetase	4
J	COG0017	Aspartyl/asparaginyl-tRNA synthetases	3
J	COG0215	Cysteinyl-tRNA synthetase	1
J	COG0050	GTPases - translation elongation factors	82
J	COG0008	Glutamyl- and glutaminyl-tRNA synthetases	3
J	COG0423	Glycyl-tRNA synthetase (class II)	8
J	COG0060	Isoleucyl-tRNA synthetase	1
J	COG0495	Leucyl-tRNA synthetase	1
J	COG0016	Phenylalanyl-tRNA synthetase alpha subunit	1
J	COG0442	Prolyl-tRNA synthetase	1
J	COG0081	Ribosomal protein L1	15
J	COG0244	Ribosomal protein L10	1
J	COG0080	Ribosomal protein L11	8
J	COG0102	Ribosomal protein L13	1
J	COG0093	Ribosomal protein L14	3
J	COG0200	Ribosomal protein L15	1
J	COG0197	Ribosomal protein L16/L10E	10
J	COG0203	Ribosomal protein L17	2
J	COG0256	Ribosomal protein L18	2
J	COG0090	Ribosomal protein L2	13
J	COG0261	Ribosomal protein L21	3
J	COG0091	Ribosomal protein L22	6
J	COG0198	Ribosomal protein L24	1
J	COG1825	Ribosomal protein L25 (general stress protein Ctc)	2
J	COG0255	Ribosomal protein L29	1
J	COG0087	Ribosomal protein L3	15
J	COG0088	Ribosomal protein L4	15
J	COG0094	Ribosomal protein L5	10
J	COG0097	Ribosomal protein L6P/L9E	8
J	COG0222	Ribosomal protein L7/L12	1
J	COG0359	Ribosomal protein L9	5
J	COG0539	Ribosomal protein S1	25
J	COG0100	Ribosomal protein S11	9
J	COG0048	Ribosomal protein S12	1
J	COG0099	Ribosomal protein S13	4
J	COG0228	Ribosomal protein S16	6
J	COG0185	Ribosomal protein S19	1
J	COG0052	Ribosomal protein S2	19
J	COG0092	Ribosomal protein S3	19
J	COG0522	Ribosomal protein S4 and related proteins	8
J	COG0098	Ribosomal protein S5	17
J	COG0360	Ribosomal protein S6	1
J	COG0049	Ribosomal protein S7	10
J	COG0096	Ribosomal protein S8	10
J	COG0103	Ribosomal protein S9	7
J	COG1544	Ribosome-associated protein Y (PSrp-1)	5
J	COG0172	Seryl-tRNA synthetase	3
J	COG0231	Translation elongation factor P (EF-P)/translation initiation factor 5A (eIF-5A)	4
J	COG0264	Translation elongation factor Ts	7
J	COG0480	Translation elongation factors (GTPases)	6
J	COG0532	Translation initiation factor 2 (IF-2; GTPase)	1
J	COG0290	Translation initiation factor 3 (IF-3)	2
J	COG0162	Tyrosyl-tRNA synthetase	2
K	COG0202	DNA-directed RNA polymerase, alpha subunit/40 kD subunit	11
K	COG0085	DNA-directed RNA polymerase, beta subunit/140 kD subunit	9
K	COG0086	DNA-directed RNA polymerase, beta' subunit/160 kD subunit	24
K	COG0250	Transcription antiterminator	1
K	COG1522	Transcriptional regulators	7
KG	COG1940	Transcriptional regulator/sugar kinase	5
L	COG0468	RecA/RadA recombinase	3
L	COG0629	Single-stranded DNA-binding protein	1
M	COG1043	Acyl-[acyl carrier protein]--UDP-N-acetylglucosamine O-acyltransferase	2
M	COG0845	Membrane-fusion protein	12
M	COG1207	N-acetylglucosamine-1-phosphate uridyltransferase (contains nucleotidyltransferase and I-patch acetyltransferase domains)	1
M	COG2885	Outer membrane protein and related peptidoglycan-associated (lipo)proteins	1
M	COG4775	Outer membrane protein/protective antigen OMA87	1
M	COG2222	Predicted phosphosugar isomerases	1
M	COG0774	UDP-3-O-acyl-N-acetylglucosamine deacetylase	1
M	COG1087	UDP-glucose 4-epimerase	2
M	COG1462	Uncharacterized protein involved in formation of curli polymers	3
M	COG1209	dTDP-glucose pyrophosphorylase	3
MJ	COG1208	Nucleoside-diphosphate-sugar pyrophosphorylase involved in lipopolysaccharide biosynthesis/translation initiation factor 2B, gamma/epsilon subunits (eIF-2Bgamma/eIF-2Bepsilon)	1
MR	COG4948	L-alanine-DL-glutamate epimerase and related enzymes of enolase superfamily	2
MU	COG1538	Outer membrane protein	1
N	COG5492	Bacterial surface proteins containing Ig-like domains	2
N	COG1344	Flagellin and related hook-associated proteins	30
O	COG0396	ABC-type transport system involved in Fe-S cluster assembly, ATPase component	2
O	COG0542	ATPases with chaperone activity, ATP-binding subunit	3
O	COG0459	Chaperonin GroEL (HSP60 family)	10
O	COG0544	FKBP-type peptidyl-prolyl cis-trans isomerase (trigger factor)	4
O	COG0545	FKBP-type peptidyl-prolyl cis-trans isomerases 1	5
O	COG0443	Molecular chaperone	14
O	COG0071	Molecular chaperone (small heat shock protein)	2
O	COG0326	Molecular chaperone, HSP90 family	1
O	COG1404	Subtilisin-like serine proteases	3
O	COG0265	Trypsin-like serine proteases, typically periplasmic, contain C-terminal PDZ domain	2
OU	COG0740	Protease subunit of ATP-dependent Clp proteases	3
P	COG1528	Ferritin-like protein	7
P	COG2895	GTPases - Sulfate adenylate transferase subunit 1	1
R	COG1101	ABC-type uncharacterized transport system, ATPase component	1
R	COG3845	ABC-type uncharacterized transport systems, ATPase components	1
R	COG0656	Aldo/keto reductases, related to diketogulonate reductase	2
R	COG0517	FOG: CBS domain	1
R	COG0655	Multimeric flavodoxin WrbA	1
R	COG1418	Predicted HD superfamily hydrolase	5
R	COG1847	Predicted RNA-binding protein	2
R	COG2358	TRAP-type uncharacterized transport system, periplasmic component	1
R	COG1744	Uncharacterized ABC-type transport system, periplasmic component/surface lipoprotein	2
S	COG0062	Uncharacterized conserved protein	1
S	COG0599	Uncharacterized homolog of gamma-carboxymuconolactone decarboxylase subunit	1
S	COG4864	Uncharacterized protein conserved in bacteria	1
S	COG3181	Uncharacterized protein conserved in bacteria	1
T	COG1217	Predicted membrane GTPase involved in stress response	1
TQ	COG2508	Regulator of polyketide synthase expression	5
U	COG0811	Biopolymer transport proteins	20
U	COG0653	Preprotein translocase subunit SecA (ATPase, RNA helicase)	3
V	COG1132	ABC-type multidrug transport system, ATPase and permease components	1
V	COG0841	Cation/multidrug efflux pump	3
X	UNKNOWN	UNKNOWN	681
Search method (database)	Naive translation NO3 personal metagenome
Sample	NO3
COG category	COG	COG description	Number of spectra identified belonging to COG
B	COG5262	Histone H2A	3
C	COG1151	6Fe-6S prismane cluster-containing protein	2
C	COG0282	Acetate kinase	4
C	COG1454	Alcohol dehydrogenase, class IV	5
C	COG1155	Archaeal/vacuolar-type H+-ATPase subunit A	1
C	COG3426	Butyrate kinase	2
C	COG1152	CO dehydrogenase/acetyl-CoA synthase alpha subunit	7
C	COG1614	CO dehydrogenase/acetyl-CoA synthase beta subunit	3
C	COG2069	CO dehydrogenase/acetyl-CoA synthase delta subunit (corrinoid Fe-S protein)	1
C	COG1456	CO dehydrogenase/acetyl-CoA synthase gamma subunit (corrinoid Fe-S protein)	8
C	COG2025	Electron transfer flavoprotein, alpha subunit	30
C	COG2086	Electron transfer flavoprotein, beta subunit	11
C	COG0056	F0F1-type ATP synthase, alpha subunit	4
C	COG0055	F0F1-type ATP synthase, beta subunit	5
C	COG0711	F0F1-type ATP synthase, subunit b	1
C	COG0554	Glycerol kinase	6
C	COG4231	Indolepyruvate ferredoxin oxidoreductase, alpha and beta subunits	5
C	COG3808	Inorganic pyrophosphatase	2
C	COG0039	Malate/lactate dehydrogenases	7
C	COG0281	Malic enzyme	2
C	COG1012	NAD-dependent aldehyde dehydrogenases	1
C	COG1902	NADH:flavin oxidoreductases, Old Yellow Enzyme family	1
C	COG0852	NADH:ubiquinone oxidoreductase 27 kD subunit	2
C	COG0649	NADH:ubiquinone oxidoreductase 49 kD subunit 7	2
C	COG0822	NifU homolog involved in Fe-S cluster formation	5
C	COG1866	Phosphoenolpyruvate carboxykinase (ATP)	21
C	COG1274	Phosphoenolpyruvate carboxykinase (GTP)	5
C	COG0280	Phosphotransacetylase	5
C	COG1804	Predicted acyl-CoA transferases/carnitine dehydratase	1
C	COG1882	Pyruvate-formate lyase	1
C	COG1071	Pyruvate/2-oxoglutarate dehydrogenase complex, dehydrogenase (E1) component, eukaryotic type, alpha subunit	2
C	COG0674	Pyruvate:ferredoxin oxidoreductase and related 2-oxoacid:ferredoxin oxidoreductases, alpha subunit	24
C	COG1013	Pyruvate:ferredoxin oxidoreductase and related 2-oxoacid:ferredoxin oxidoreductases, beta subunit	15
C	COG1014	Pyruvate:ferredoxin oxidoreductase and related 2-oxoacid:ferredoxin oxidoreductases, gamma subunit	21
C	COG1592	Rubrerythrin	19
C	COG0479	Succinate dehydrogenase/fumarate reductase, Fe-S protein subunit	2
C	COG1053	Succinate dehydrogenase/fumarate reductase, flavoprotein subunit	11
C	COG0074	Succinyl-CoA synthetase, alpha subunit	2
C	COG0045	Succinyl-CoA synthetase, beta subunit	5
C	COG0426	Uncharacterized flavoproteins	9
CHR	COG1052	Lactate dehydrogenase and related dehydrogenases	5
D	COG1077	Actin-like ATPase involved in cell morphogenesis	2
D	COG0206	Cell division GTPase	1
E	COG0722	3-deoxy-D-arabino-heptulosonate 7-phosphate (DAHP) synthase	1
E	COG0685	5,10-methylenetetrahydrofolate reductase	2
E	COG0411	ABC-type branched-chain amino acid transport systems, ATPase component	1
E	COG4608	ABC-type oligopeptide transport system, ATPase component	1
E	COG3842	ABC-type spermidine/putrescine transport systems, ATPase components	3
E	COG0040	ATP phosphoribosyltransferase	1
E	COG3962	Acetolactate synthase	1
E	COG0137	Argininosuccinate synthase	3
E	COG1027	Aspartate ammonia-lyase	5
E	COG1448	Aspartate/tyrosine/aromatic aminotransferase	1
E	COG1775	Benzoyl-CoA reductase/2-hydroxyglutaryl-CoA dehydratase subunit, BcrC/BadD/HgdB	6
E	COG0626	Cystathionine beta-lyases/cystathionine gamma-synthases	6
E	COG0031	Cysteine synthase	5
E	COG2195	Di- and tripeptidases	3
E	COG0289	Dihydrodipicolinate reductase	1
E	COG0076	Glutamate decarboxylase and related PLP-dependent proteins	2
E	COG0334	Glutamate dehydrogenase/leucine dehydrogenase	18
E	COG3643	Glutamate formiminotransferase	1
E	COG0112	Glycine/serine hydroxymethyltransferase	3
E	COG1509	Lysine 2,3-aminomutase	3
E	COG1410	Methionine synthase I, cobalamin-binding domain	2
E	COG2873	O-acetylhomoserine sulfhydrylase	1
E	COG0078	Ornithine carbamoyltransferase	1
E	COG1703	Putative periplasmic protein kinase ArgK and related GTPases of G3E family	1
E	COG3033	Tryptophanase	8
E	COG2987	Urocanate hydratase	1
E	COG0006	Xaa-Pro aminopeptidase	2
EF	COG0458	Carbamoylphosphate synthase large subunit (split gene in MJ)	3
EH	COG0115	Branched-chain amino acid aminotransferase/4-amino-4-deoxychorismate lyase	4
EH	COG0059	Ketol-acid reductoisomerase	6
EH	COG0028	Thiamine pyrophosphate-requiring enzymes [acetolactate synthase, pyruvate dehydrogenase (cytochrome), glyoxylate carboligase, phosphonopyruvate decarboxylase]	2
EM	COG0329	Dihydrodipicolinate synthase/N-acetylneuraminate lyase	3
ER	COG0493	NADPH-dependent glutamate synthase beta chain and related oxidoreductases	6
ER	COG1063	Threonine dehydrogenase and related Zn-dependent dehydrogenases	1
F	COG0138	AICAR transformylase/IMP cyclohydrolase PurH (only IMP cyclohydrolase domain in Aful)	3
F	COG0503	Adenine/guanine phosphoribosyltransferases and related PRPP-binding proteins	1
F	COG0540	Aspartate carbamoyltransferase, catalytic chain	3
F	COG0167	Dihydroorotate dehydrogenase	1
F	COG2759	Formyltetrahydrofolate synthetase	33
F	COG0516	IMP dehydrogenase/GMP reductase	2
F	COG1328	Oxygen-sensitive ribonucleoside-triphosphate reductase	3
F	COG0152	Phosphoribosylaminoimidazolesuccinocarboxamide (SAICAR) synthase	2
F	COG0047	Phosphoribosylformylglycinamidine (FGAM) synthase, glutamine amidotransferase domain	2
F	COG0046	Phosphoribosylformylglycinamidine (FGAM) synthase, synthetase domain	1
FE	COG0462	Phosphoribosylpyrophosphate synthetase	4
G	COG0126	3-phosphoglycerate kinase	10
G	COG0205	6-phosphofructokinase	6
G	COG0363	6-phosphogluconolactonase/Glucosamine-6-phosphate isomerase/deaminase	5
G	COG1129	ABC-type sugar transport system, ATPase component	2
G	COG3839	ABC-type sugar transport systems, ATPase components	43
G	COG0448	ADP-glucose pyrophosphorylase	7
G	COG1501	Alpha-glucosidases, family 31 of glycosyl hydrolases	2
G	COG1874	Beta-galactosidase	1
G	COG3250	Beta-galactosidase/beta-glucuronidase	3
G	COG0148	Enolase	7
G	COG0191	Fructose/tagatose bisphosphate aldolase	8
G	COG0058	Glucan phosphorylase	3
G	COG1904	Glucuronate isomerase	1
G	COG0057	Glyceraldehyde-3-phosphate dehydrogenase/erythrose-4-phosphate dehydrogenase	56
G	COG0297	Glycogen synthase	1
G	COG2407	L-fucose isomerase and related proteins	1
G	COG3525	N-acetyl-beta-hexosaminidase	2
G	COG1820	N-acetylglucosamine-6-phosphate deacetylase	1
G	COG0574	Phosphoenolpyruvate synthase/pyruvate phosphate dikinase	12
G	COG1109	Phosphomannomutase	2
G	COG0698	Ribose 5-phosphate isomerase RpiB	1
G	COG0524	Sugar kinases, ribokinase family	1
G	COG3958	Transketolase, C-terminal subunit	2
G	COG3959	Transketolase, N-terminal subunit	2
G	COG0149	Triosephosphate isomerase	12
H	COG0190	5,10-methylene-tetrahydrofolate dehydrogenase/Methenyl tetrahydrofolate cyclohydrolase	3
H	COG0156	7-keto-8-aminopelargonate synthetase and related enzymes	2
H	COG0157	Nicotinate-nucleotide pyrophosphorylase	1
H	COG0192	S-adenosylmethionine synthetase	1
HE	COG0111	Phosphoglycerate dehydrogenase and related dehydrogenases	9
HE	COG1932	Phosphoserine aminotransferase	5
I	COG1250	3-hydroxyacyl-CoA dehydrogenase	26
I	COG0332	3-oxoacyl-[acyl-carrier-protein] synthase III	1
I	COG0183	Acetyl-CoA acetyltransferase	7
I	COG4799	Acetyl-CoA carboxylase, carboxyltransferase component (subunits alpha and beta)	14
I	COG1924	Activator of 2-hydroxyglutaryl-CoA dehydratase (HSP70-class ATPase domain)	4
I	COG4670	Acyl CoA:acetate/3-ketoacid CoA transferase	1
I	COG1788	Acyl CoA:acetate/3-ketoacid CoA transferase, alpha subunit	2
I	COG2057	Acyl CoA:acetate/3-ketoacid CoA transferase, beta subunit	1
I	COG1960	Acyl-CoA dehydrogenases	59
I	COG1024	Enoyl-CoA hydratase/carnithine racemase	6
I	COG0623	Enoyl-[acyl-carrier-protein] reductase (NADH)	1
I	COG2185	Methylmalonyl-CoA mutase, C-terminal domain/subunit (cobalamin-binding)	2
I	COG1884	Methylmalonyl-CoA mutase, N-terminal domain/subunit	12
IQR	COG1028	Dehydrogenases with different specificities (related to short-chain alcohol dehydrogenases)	6
J	COG0173	Aspartyl-tRNA synthetase	4
J	COG0050	GTPases - translation elongation factors	37
J	COG0143	Methionyl-tRNA synthetase	1
J	COG0016	Phenylalanyl-tRNA synthetase alpha subunit	2
J	COG1185	Polyribonucleotide nucleotidyltransferase (polynucleotide phosphorylase)	5
J	COG0251	Putative translation initiation inhibitor, yjgF family	3
J	COG0689	RNase PH	1
J	COG0081	Ribosomal protein L1	5
J	COG0244	Ribosomal protein L10	5
J	COG0080	Ribosomal protein L11	6
J	COG0093	Ribosomal protein L14	3
J	COG0200	Ribosomal protein L15	4
J	COG0197	Ribosomal protein L16/L10E	5
J	COG0203	Ribosomal protein L17	4
J	COG0256	Ribosomal protein L18	4
J	COG0090	Ribosomal protein L2	7
J	COG0292	Ribosomal protein L20	1
J	COG0091	Ribosomal protein L22	10
J	COG1825	Ribosomal protein L25 (general stress protein Ctc)	4
J	COG0211	Ribosomal protein L27	2
J	COG0255	Ribosomal protein L29	1
J	COG0087	Ribosomal protein L3	7
J	COG0088	Ribosomal protein L4	5
J	COG0094	Ribosomal protein L5	4
J	COG0097	Ribosomal protein L6P/L9E	4
J	COG0222	Ribosomal protein L7/L12	1
J	COG0359	Ribosomal protein L9	1
J	COG0539	Ribosomal protein S1	19
J	COG0051	Ribosomal protein S10	3
J	COG0100	Ribosomal protein S11	8
J	COG0099	Ribosomal protein S13	7
J	COG0184	Ribosomal protein S15P/S13E	1
J	COG0228	Ribosomal protein S16	1
J	COG0186	Ribosomal protein S17	1
J	COG0238	Ribosomal protein S18	1
J	COG0185	Ribosomal protein S19	2
J	COG0052	Ribosomal protein S2	14
J	COG0092	Ribosomal protein S3	18
J	COG0522	Ribosomal protein S4 and related proteins	1
J	COG0098	Ribosomal protein S5	21
J	COG0360	Ribosomal protein S6	1
J	COG0049	Ribosomal protein S7	7
J	COG0096	Ribosomal protein S8	7
J	COG0103	Ribosomal protein S9	9
J	COG1544	Ribosome-associated protein Y (PSrp-1)	3
J	COG0172	Seryl-tRNA synthetase	2
J	COG0441	Threonyl-tRNA synthetase	3
J	COG5256	Translation elongation factor EF-1alpha (GTPase)	15
J	COG0264	Translation elongation factor Ts	4
J	COG0480	Translation elongation factors (GTPases)	17
J	COG0525	Valyl-tRNA synthetase	1
K	COG0202	DNA-directed RNA polymerase, alpha subunit/40 kD subunit	7
K	COG0085	DNA-directed RNA polymerase, beta subunit/140 kD subunit	19
K	COG0086	DNA-directed RNA polymerase, beta' subunit/160 kD subunit	12
KE	COG1167	Transcriptional regulators containing a DNA-binding HTH domain and an aminotransferase domain (MocR family) and their eukaryotic orthologs	4
KG	COG1349	Transcriptional regulators of sugar metabolism	1
KL	COG0553	Superfamily II DNA/RNA helicases, SNF2 family	1
L	COG0776	Bacterial nucleoid DNA-binding protein	3
L	COG0592	DNA polymerase sliding clamp subunit (PCNA homolog)	1
L	COG0468	RecA/RadA recombinase	2
L	COG3649	Uncharacterized protein predicted to be involved in DNA repair	5
M	COG1089	GDP-D-mannose dehydratase	5
M	COG0794	Predicted sugar phosphate isomerase involved in capsule formation	1
M	COG1044	UDP-3-O-[3-hydroxymyristoyl] glucosamine N-acyltransferase	1
M	COG1087	UDP-glucose 4-epimerase	3
M	COG1091	dTDP-4-dehydrorhamnose reductase	1
M	COG1088	dTDP-D-glucose 4,6-dehydratase	1
M	COG1209	dTDP-glucose pyrophosphorylase	4
MG	COG0451	Nucleoside-diphosphate-sugar epimerases	2
N	COG1344	Flagellin and related hook-associated proteins	19
NU	COG2805	Tfp pilus assembly protein, pilus retraction ATPase PilT	3
O	COG1219	ATP-dependent protease Clp, ATPase subunit	2
O	COG0542	ATPases with chaperone activity, ATP-binding subunit	10
O	COG0459	Chaperonin GroEL (HSP60 family)	28
O	COG0234	Co-chaperonin GroES (HSP10)	2
O	COG0544	FKBP-type peptidyl-prolyl cis-trans isomerase (trigger factor)	3
O	COG0443	Molecular chaperone	14
O	COG0450	Peroxiredoxin	1
O	COG0492	Thioredoxin reductase	2
OC	COG0526	Thiol-disulfide isomerase and thioredoxins	2
P	COG4607	ABC-type enterochelin transport system, periplasmic component	5
P	COG1918	Fe2+ transport system protein A	1
P	COG1528	Ferritin-like protein	2
P	COG3546	Mn-containing catalase	1
P	COG1629	Outer membrane receptor proteins, mostly Fe transport	1
P	COG3746	Phosphate-selective porin	2
R	COG3845	ABC-type uncharacterized transport systems, ATPase components	1
R	COG1373	Predicted ATPase (AAA+ superfamily)	1
R	COG0612	Predicted Zn-dependent peptidases	3
R	COG5012	Predicted cobalamin binding protein	2
R	COG3894	Uncharacterized metal-binding protein	1
S	COG4716	Myosin-crossreactive antigen	1
S	COG1633	Uncharacterized conserved protein	1
S	COG3535	Uncharacterized conserved protein	1
S	COG3246	Uncharacterized conserved protein	4
T	COG1734	DnaK suppressor protein	1
TQ	COG2508	Regulator of polyketide synthase expression	4
U	COG0811	Biopolymer transport proteins	1
X	UNKNOWN	UNKNOWN	587
Z	COG5277	Actin and related proteins	1
Search method (database)	Synthetic metaproteome
Sample	NO1
COG category	COG	COG description	Number of spectra identified belonging to COG
C	COG0282	Acetate kinase	16
C	COG1454	Alcohol dehydrogenase, class IV	9
C	COG1155	Archaeal/vacuolar-type H+-ATPase subunit A	4
C	COG1156	Archaeal/vacuolar-type H+-ATPase subunit B	1
C	COG0372	Citrate synthase	2
C	COG2025	Electron transfer flavoprotein, alpha subunit	24
C	COG2086	Electron transfer flavoprotein, beta subunit	22
C	COG0056	F0F1-type ATP synthase, alpha subunit	14
C	COG0055	F0F1-type ATP synthase, beta subunit	7
C	COG0712	F0F1-type ATP synthase, delta subunit (mitochondrial oligomycin sensitivity protein)	1
C	COG0039	Malate/lactate dehydrogenases	5
C	COG0281	Malic enzyme	1
C	COG1012	NAD-dependent aldehyde dehydrogenases	2
C	COG0649	NADH:ubiquinone oxidoreductase 49 kD subunit 7	1
C	COG1726	Na+-transporting NADH:ubiquinone oxidoreductase, subunit NqrA	4
C	COG2869	Na+-transporting NADH:ubiquinone oxidoreductase, subunit NqrC	1
C	COG2871	Na+-transporting NADH:ubiquinone oxidoreductase, subunit NqrF	3
C	COG0822	NifU homolog involved in Fe-S cluster formation	32
C	COG1866	Phosphoenolpyruvate carboxykinase (ATP)	26
C	COG0280	Phosphotransacetylase	9
C	COG2878	Predicted NADH:ubiquinone oxidoreductase, subunit RnfB	1
C	COG4656	Predicted NADH:ubiquinone oxidoreductase, subunit RnfC	1
C	COG5016	Pyruvate/oxaloacetate carboxyltransferase	6
C	COG0674	Pyruvate:ferredoxin oxidoreductase and related 2-oxoacid:ferredoxin oxidoreductases, alpha subunit	92
C	COG1013	Pyruvate:ferredoxin oxidoreductase and related 2-oxoacid:ferredoxin oxidoreductases, beta subunit	2
C	COG1014	Pyruvate:ferredoxin oxidoreductase and related 2-oxoacid:ferredoxin oxidoreductases, gamma subunit	4
C	COG1592	Rubrerythrin	25
C	COG0479	Succinate dehydrogenase/fumarate reductase, Fe-S protein subunit	2
C	COG1053	Succinate dehydrogenase/fumarate reductase, flavoprotein subunit	6
C	COG1951	Tartrate dehydratase alpha subunit/Fumarate hydratase class I, N-terminal domain	3
C	COG1838	Tartrate dehydratase beta subunit/Fumarate hydratase class I, C-terminal domain	1
C	COG0426	Uncharacterized flavoproteins	3
D	COG1077	Actin-like ATPase involved in cell morphogenesis	1
D	COG0206	Cell division GTPase	3
D	COG2894	Septum formation inhibitor-activating ATPase	2
E	COG2876	3-deoxy-D-arabino-heptulosonate 7-phosphate (DAHP) synthase	1
E	COG3842	ABC-type spermidine/putrescine transport systems, ATPase components	1
E	COG0040	ATP phosphoribosyltransferase	2
E	COG0002	Acetylglutamate semialdehyde dehydrogenase	1
E	COG0137	Argininosuccinate synthase	3
E	COG2502	Asparagine synthetase A	2
E	COG0136	Aspartate-semialdehyde dehydrogenase	1
E	COG0436	Aspartate/tyrosine/aromatic aminotransferase	1
E	COG0527	Aspartokinases	1
E	COG0549	Carbamate kinase	1
E	COG0031	Cysteine synthase	3
E	COG4816	Ethanolamine utilization protein	1
E	COG0334	Glutamate dehydrogenase/leucine dehydrogenase	19
E	COG0069	Glutamate synthase domain 2	3
E	COG1003	Glycine cleavage system protein P (pyridoxal-binding), C-terminal domain	3
E	COG0112	Glycine/serine hydroxymethyltransferase	1
E	COG0119	Isopropylmalate/homocitrate/citramalate synthases	1
E	COG1410	Methionine synthase I, cobalamin-binding domain	1
E	COG4992	Ornithine/acetylornithine aminotransferase	1
E	COG0345	Pyrroline-5-carboxylate reductase	1
EF	COG0458	Carbamoylphosphate synthase large subunit (split gene in MJ)	1
EH	COG0175	3'-phosphoadenosine 5'-phosphosulfate sulfotransferase (PAPS reductase)/FAD synthetase and related enzymes	1
EH	COG0115	Branched-chain amino acid aminotransferase/4-amino-4-deoxychorismate lyase	6
EH	COG0059	Ketol-acid reductoisomerase	34
EM	COG0329	Dihydrodipicolinate synthase/N-acetylneuraminate lyase	2
ER	COG0493	NADPH-dependent glutamate synthase beta chain and related oxidoreductases	3
ET	COG0834	ABC-type amino acid transport/signal transduction systems, periplasmic component/domain	2
F	COG0138	AICAR transformylase/IMP cyclohydrolase PurH (only IMP cyclohydrolase domain in Aful)	3
F	COG0503	Adenine/guanine phosphoribosyltransferases and related PRPP-binding proteins	4
F	COG0540	Aspartate carbamoyltransferase, catalytic chain	3
F	COG0167	Dihydroorotate dehydrogenase	3
F	COG2759	Formyltetrahydrofolate synthetase	2
F	COG0519	GMP synthase, PP-ATPase domain/subunit	2
F	COG0634	Hypoxanthine-guanine phosphoribosyltransferase	1
F	COG0516	IMP dehydrogenase/GMP reductase	6
F	COG0461	Orotate phosphoribosyltransferase	4
F	COG0284	Orotidine-5'-phosphate decarboxylase	1
F	COG0152	Phosphoribosylaminoimidazolesuccinocarboxamide (SAICAR) synthase	1
F	COG0046	Phosphoribosylformylglycinamidine (FGAM) synthase, synthetase domain	3
F	COG0005	Purine nucleoside phosphorylase	1
F	COG0813	Purine-nucleoside phosphorylase	1
F	COG0035	Uracil phosphoribosyltransferase	2
F	COG0528	Uridylate kinase	1
FE	COG0462	Phosphoribosylpyrophosphate synthetase	6
G	COG0800	2-keto-3-deoxy-6-phosphogluconate aldolase	17
G	COG0126	3-phosphoglycerate kinase	48
G	COG3717	5-keto 4-deoxyuronate isomerase	4
G	COG0205	6-phosphofructokinase	21
G	COG0363	6-phosphogluconolactonase/Glucosamine-6-phosphate isomerase/deaminase	9
G	COG1129	ABC-type sugar transport system, ATPase component	12
G	COG3839	ABC-type sugar transport systems, ATPase components	56
G	COG0448	ADP-glucose pyrophosphorylase	7
G	COG1449	Alpha-amylase/alpha-mannosidase	1
G	COG3693	Beta-1,4-xylanase	2
G	COG3250	Beta-galactosidase/beta-glucuronidase	2
G	COG3507	Beta-xylosidase	1
G	COG0148	Enolase	6
G	COG0191	Fructose/tagatose bisphosphate aldolase	15
G	COG0153	Galactokinase	1
G	COG2017	Galactose mutarotase and related enzymes	1
G	COG0166	Glucose-6-phosphate isomerase	1
G	COG0057	Glyceraldehyde-3-phosphate dehydrogenase/erythrose-4-phosphate dehydrogenase	136
G	COG3408	Glycogen debranching enzyme	3
G	COG2160	L-arabinose isomerase	19
G	COG2407	L-fucose isomerase and related proteins	4
G	COG0246	Mannitol-1-phosphate/altronate dehydrogenases	6
G	COG3525	N-acetyl-beta-hexosaminidase	2
G	COG0574	Phosphoenolpyruvate synthase/pyruvate phosphate dikinase	21
G	COG0696	Phosphoglyceromutase	2
G	COG1109	Phosphomannomutase	4
G	COG2152	Predicted glycosylase	4
G	COG0063	Predicted sugar kinase	1
G	COG0469	Pyruvate kinase	5
G	COG0698	Ribose 5-phosphate isomerase RpiB	1
G	COG0235	Ribulose-5-phosphate 4-epimerase and related epimerases and aldolases	3
G	COG1070	Sugar (pentulose and hexulose) kinases	5
G	COG0524	Sugar kinases, ribokinase family	20
G	COG1638	TRAP-type C4-dicarboxylate transport system, periplasmic component	1
G	COG0176	Transaldolase	2
G	COG0021	Transketolase	3
G	COG0149	Triosephosphate isomerase	25
G	COG2115	Xylose isomerase	4
H	COG0156	7-keto-8-aminopelargonate synthetase and related enzymes	1
H	COG0029	Aspartate oxidase	1
H	COG1995	Pyridoxal phosphate biosynthesis protein	1
H	COG0192	S-adenosylmethionine synthetase	1
HE	COG0111	Phosphoglycerate dehydrogenase and related dehydrogenases	7
HE	COG1932	Phosphoserine aminotransferase	8
I	COG1250	3-hydroxyacyl-CoA dehydrogenase	41
I	COG2084	3-hydroxyisobutyrate dehydrogenase and related beta-hydroxyacid dehydrogenases	1
I	COG0183	Acetyl-CoA acetyltransferase	17
I	COG4799	Acetyl-CoA carboxylase, carboxyltransferase component (subunits alpha and beta)	20
I	COG1924	Activator of 2-hydroxyglutaryl-CoA dehydratase (HSP70-class ATPase domain)	1
I	COG1960	Acyl-CoA dehydrogenases	51
I	COG0439	Biotin carboxylase	1
I	COG1024	Enoyl-CoA hydratase/carnithine racemase	13
I	COG0623	Enoyl-[acyl-carrier-protein] reductase (NADH)	2
I	COG1884	Methylmalonyl-CoA mutase, N-terminal domain/subunit	3
I	COG1260	Myo-inositol-1-phosphate synthase	1
IQR	COG1028	Dehydrogenases with different specificities (related to short-chain alcohol dehydrogenases)	28
J	COG0013	Alanyl-tRNA synthetase	2
J	COG0018	Arginyl-tRNA synthetase	1
J	COG0173	Aspartyl-tRNA synthetase	8
J	COG0017	Aspartyl/asparaginyl-tRNA synthetases	5
J	COG0215	Cysteinyl-tRNA synthetase	1
J	COG0050	GTPases - translation elongation factors	110
J	COG0008	Glutamyl- and glutaminyl-tRNA synthetases	2
J	COG0423	Glycyl-tRNA synthetase (class II)	9
J	COG0060	Isoleucyl-tRNA synthetase	1
J	COG0495	Leucyl-tRNA synthetase	1
J	COG0016	Phenylalanyl-tRNA synthetase alpha subunit	1
J	COG0442	Prolyl-tRNA synthetase	1
J	COG0081	Ribosomal protein L1	26
J	COG0244	Ribosomal protein L10	2
J	COG0080	Ribosomal protein L11	15
J	COG0102	Ribosomal protein L13	6
J	COG0093	Ribosomal protein L14	10
J	COG0200	Ribosomal protein L15	4
J	COG0197	Ribosomal protein L16/L10E	8
J	COG0203	Ribosomal protein L17	2
J	COG0256	Ribosomal protein L18	4
J	COG0335	Ribosomal protein L19	2
J	COG0090	Ribosomal protein L2	20
J	COG0261	Ribosomal protein L21	9
J	COG0091	Ribosomal protein L22	11
J	COG0089	Ribosomal protein L23	1
J	COG0198	Ribosomal protein L24	1
J	COG1825	Ribosomal protein L25 (general stress protein Ctc)	12
J	COG0255	Ribosomal protein L29	3
J	COG0087	Ribosomal protein L3	22
J	COG0088	Ribosomal protein L4	22
J	COG0094	Ribosomal protein L5	21
J	COG0097	Ribosomal protein L6P/L9E	8
J	COG0222	Ribosomal protein L7/L12	1
J	COG0359	Ribosomal protein L9	3
J	COG0539	Ribosomal protein S1	43
J	COG0051	Ribosomal protein S10	5
J	COG0100	Ribosomal protein S11	10
J	COG0048	Ribosomal protein S12	4
J	COG0099	Ribosomal protein S13	4
J	COG0228	Ribosomal protein S16	4
J	COG0185	Ribosomal protein S19	1
J	COG0052	Ribosomal protein S2	31
J	COG0268	Ribosomal protein S20	1
J	COG0092	Ribosomal protein S3	39
J	COG0522	Ribosomal protein S4 and related proteins	9
J	COG0098	Ribosomal protein S5	26
J	COG0360	Ribosomal protein S6	4
J	COG0049	Ribosomal protein S7	23
J	COG0096	Ribosomal protein S8	25
J	COG0103	Ribosomal protein S9	8
J	COG1544	Ribosome-associated protein Y (PSrp-1)	3
J	COG0172	Seryl-tRNA synthetase	3
J	COG0231	Translation elongation factor P (EF-P)/translation initiation factor 5A (eIF-5A)	4
J	COG0264	Translation elongation factor Ts	6
J	COG0480	Translation elongation factors (GTPases)	11
J	COG0532	Translation initiation factor 2 (IF-2; GTPase)	1
J	COG0162	Tyrosyl-tRNA synthetase	2
K	COG0202	DNA-directed RNA polymerase, alpha subunit/40 kD subunit	13
K	COG0085	DNA-directed RNA polymerase, beta subunit/140 kD subunit	11
K	COG0086	DNA-directed RNA polymerase, beta' subunit/160 kD subunit	30
K	COG4465	Pleiotropic transcriptional repressor	1
K	COG0250	Transcription antiterminator	1
K	COG3711	Transcriptional antiterminator	1
K	COG1522	Transcriptional regulators	6
KG	COG1940	Transcriptional regulator/sugar kinase	4
KT	COG1842	Phage shock protein A (IM30), suppresses sigma54-dependent transcription	1
L	COG0776	Bacterial nucleoid DNA-binding protein	1
L	COG0116	Predicted N6-adenine-specific DNA methylase	1
L	COG0468	RecA/RadA recombinase	4
L	COG0629	Single-stranded DNA-binding protein	5
M	COG1043	Acyl-[acyl carrier protein]--UDP-N-acetylglucosamine O-acyltransferase	5
M	COG0449	Glucosamine 6-phosphate synthetase, contains amidotransferase and phosphosugar isomerase domains	2
M	COG0845	Membrane-fusion protein	1
M	COG1207	N-acetylglucosamine-1-phosphate uridyltransferase (contains nucleotidyltransferase and I-patch acetyltransferase domains)	1
M	COG2885	Outer membrane protein and related peptidoglycan-associated (lipo)proteins	1
M	COG4775	Outer membrane protein/protective antigen OMA87	1
M	COG2222	Predicted phosphosugar isomerases	1
M	COG0774	UDP-3-O-acyl-N-acetylglucosamine deacetylase	1
M	COG1087	UDP-glucose 4-epimerase	6
M	COG1209	dTDP-glucose pyrophosphorylase	1
MJ	COG1208	Nucleoside-diphosphate-sugar pyrophosphorylase involved in lipopolysaccharide biosynthesis/translation initiation factor 2B, gamma/epsilon subunits (eIF-2Bgamma/eIF-2Bepsilon)	1
MU	COG1538	Outer membrane protein	4
N	COG1344	Flagellin and related hook-associated proteins	28
O	COG0396	ABC-type transport system involved in Fe-S cluster assembly, ATPase component	2
O	COG0542	ATPases with chaperone activity, ATP-binding subunit	6
O	COG0459	Chaperonin GroEL (HSP60 family)	14
O	COG0544	FKBP-type peptidyl-prolyl cis-trans isomerase (trigger factor)	3
O	COG0545	FKBP-type peptidyl-prolyl cis-trans isomerases 1	3
O	COG0443	Molecular chaperone	19
O	COG0071	Molecular chaperone (small heat shock protein)	3
O	COG0326	Molecular chaperone, HSP90 family	1
O	COG0265	Trypsin-like serine proteases, typically periplasmic, contain C-terminal PDZ domain	3
OC	COG0526	Thiol-disulfide isomerase and thioredoxins	2
OU	COG0740	Protease subunit of ATP-dependent Clp proteases	3
P	COG0474	Cation transport ATPase	1
P	COG4100	Cystathionine beta-lyase family protein involved in aluminum resistance	1
P	COG1528	Ferritin-like protein	7
P	COG2895	GTPases - Sulfate adenylate transferase subunit 1	1
QC	COG4577	Carbon dioxide concentrating mechanism/carboxysome shell protein	1
R	COG1101	ABC-type uncharacterized transport system, ATPase component	1
R	COG0656	Aldo/keto reductases, related to diketogulonate reductase	2
R	COG0714	MoxR-like ATPases	2
R	COG0802	Predicted ATPase or kinase	1
R	COG1418	Predicted HD superfamily hydrolase	6
R	COG1847	Predicted RNA-binding protein	2
R	COG0523	Putative GTPases (G3E family)	1
R	COG1744	Uncharacterized ABC-type transport system, periplasmic component/surface lipoprotein	1
T	COG1217	Predicted membrane GTPase involved in stress response	1
TK	COG2197	Response regulator containing a CheY-like receiver domain and an HTH DNA-binding domain	1
TQ	COG2508	Regulator of polyketide synthase expression	6
U	COG0811	Biopolymer transport proteins	36
U	COG0653	Preprotein translocase subunit SecA (ATPase, RNA helicase)	2
U	COG0342	Preprotein translocase subunit SecD	3
U	COG0681	Signal peptidase I	1
V	COG1131	ABC-type multidrug transport system, ATPase component	1
V	COG0841	Cation/multidrug efflux pump	3
X	UNKNOWN	UNKNOWN	439
Sample	NO3
COG category	COG	COG description	Number of spectra identified belonging to COG
B	COG2036	Histones H3 and H4	3
C	COG0282	Acetate kinase	18
C	COG1454	Alcohol dehydrogenase, class IV	7
C	COG1155	Archaeal/vacuolar-type H+-ATPase subunit A	1
C	COG1614	CO dehydrogenase/acetyl-CoA synthase beta subunit	1
C	COG2069	CO dehydrogenase/acetyl-CoA synthase delta subunit (corrinoid Fe-S protein)	1
C	COG2025	Electron transfer flavoprotein, alpha subunit	5
C	COG2086	Electron transfer flavoprotein, beta subunit	9
C	COG0056	F0F1-type ATP synthase, alpha subunit	6
C	COG0055	F0F1-type ATP synthase, beta subunit	8
C	COG0554	Glycerol kinase	1
C	COG3808	Inorganic pyrophosphatase	2
C	COG0039	Malate/lactate dehydrogenases	5
C	COG0281	Malic enzyme	1
C	COG1012	NAD-dependent aldehyde dehydrogenases	7
C	COG1726	Na+-transporting NADH:ubiquinone oxidoreductase, subunit NqrA	2
C	COG0822	NifU homolog involved in Fe-S cluster formation	9
C	COG1866	Phosphoenolpyruvate carboxykinase (ATP)	18
C	COG1274	Phosphoenolpyruvate carboxykinase (GTP)	6
C	COG0280	Phosphotransacetylase	6
C	COG2878	Predicted NADH:ubiquinone oxidoreductase, subunit RnfB	2
C	COG1882	Pyruvate-formate lyase	5
C	COG5016	Pyruvate/oxaloacetate carboxyltransferase	1
C	COG0674	Pyruvate:ferredoxin oxidoreductase and related 2-oxoacid:ferredoxin oxidoreductases, alpha subunit	42
C	COG1013	Pyruvate:ferredoxin oxidoreductase and related 2-oxoacid:ferredoxin oxidoreductases, beta subunit	1
C	COG1592	Rubrerythrin	23
C	COG0479	Succinate dehydrogenase/fumarate reductase, Fe-S protein subunit	1
C	COG1053	Succinate dehydrogenase/fumarate reductase, flavoprotein subunit	14
C	COG0074	Succinyl-CoA synthetase, alpha subunit	2
C	COG0045	Succinyl-CoA synthetase, beta subunit	1
C	COG0426	Uncharacterized flavoproteins	11
D	COG1077	Actin-like ATPase involved in cell morphogenesis	1
D	COG0206	Cell division GTPase	2
E	COG0722	3-deoxy-D-arabino-heptulosonate 7-phosphate (DAHP) synthase	1
E	COG0411	ABC-type branched-chain amino acid transport systems, ATPase component	1
E	COG1125	ABC-type proline/glycine betaine transport systems, ATPase components	1
E	COG3842	ABC-type spermidine/putrescine transport systems, ATPase components	2
E	COG0040	ATP phosphoribosyltransferase	2
E	COG0137	Argininosuccinate synthase	3
E	COG0136	Aspartate-semialdehyde dehydrogenase	1
E	COG1775	Benzoyl-CoA reductase/2-hydroxyglutaryl-CoA dehydratase subunit, BcrC/BadD/HgdB	1
E	COG0031	Cysteine synthase	6
E	COG0076	Glutamate decarboxylase and related PLP-dependent proteins	3
E	COG0334	Glutamate dehydrogenase/leucine dehydrogenase	23
E	COG0112	Glycine/serine hydroxymethyltransferase	2
E	COG1509	Lysine 2,3-aminomutase	1
E	COG1410	Methionine synthase I, cobalamin-binding domain	1
E	COG2873	O-acetylhomoserine sulfhydrylase	4
E	COG0078	Ornithine carbamoyltransferase	1
E	COG4992	Ornithine/acetylornithine aminotransferase	1
E	COG1703	Putative periplasmic protein kinase ArgK and related GTPases of G3E family	1
E	COG3033	Tryptophanase	5
EF	COG0458	Carbamoylphosphate synthase large subunit (split gene in MJ)	3
EH	COG0115	Branched-chain amino acid aminotransferase/4-amino-4-deoxychorismate lyase	6
EH	COG0059	Ketol-acid reductoisomerase	19
EH	COG0028	Thiamine pyrophosphate-requiring enzymes [acetolactate synthase, pyruvate dehydrogenase (cytochrome), glyoxylate carboligase, phosphonopyruvate decarboxylase]	2
EM	COG0329	Dihydrodipicolinate synthase/N-acetylneuraminate lyase	3
ER	COG0493	NADPH-dependent glutamate synthase beta chain and related oxidoreductases	2
ER	COG1063	Threonine dehydrogenase and related Zn-dependent dehydrogenases	2
F	COG0737	5'-nucleotidase/2',3'-cyclic phosphodiesterase and related esterases	2
F	COG0138	AICAR transformylase/IMP cyclohydrolase PurH (only IMP cyclohydrolase domain in Aful)	3
F	COG0503	Adenine/guanine phosphoribosyltransferases and related PRPP-binding proteins	1
F	COG0104	Adenylosuccinate synthase	2
F	COG0540	Aspartate carbamoyltransferase, catalytic chain	1
F	COG0167	Dihydroorotate dehydrogenase	1
F	COG2759	Formyltetrahydrofolate synthetase	3
F	COG0461	Orotate phosphoribosyltransferase	1
F	COG0284	Orotidine-5'-phosphate decarboxylase	1
F	COG1328	Oxygen-sensitive ribonucleoside-triphosphate reductase	1
F	COG0152	Phosphoribosylaminoimidazolesuccinocarboxamide (SAICAR) synthase	3
F	COG0047	Phosphoribosylformylglycinamidine (FGAM) synthase, glutamine amidotransferase domain	2
F	COG0005	Purine nucleoside phosphorylase	1
F	COG0813	Purine-nucleoside phosphorylase	1
F	COG0528	Uridylate kinase	1
FE	COG0462	Phosphoribosylpyrophosphate synthetase	4
G	COG0800	2-keto-3-deoxy-6-phosphogluconate aldolase	5
G	COG0126	3-phosphoglycerate kinase	15
G	COG0205	6-phosphofructokinase	6
G	COG0363	6-phosphogluconolactonase/Glucosamine-6-phosphate isomerase/deaminase	2
G	COG1129	ABC-type sugar transport system, ATPase component	3
G	COG1879	ABC-type sugar transport system, periplasmic component	1
G	COG3839	ABC-type sugar transport systems, ATPase components	65
G	COG0448	ADP-glucose pyrophosphorylase	2
G	COG3250	Beta-galactosidase/beta-glucuronidase	2
G	COG1363	Cellulase M and related proteins	3
G	COG0148	Enolase	8
G	COG0191	Fructose/tagatose bisphosphate aldolase	19
G	COG0058	Glucan phosphorylase	3
G	COG1904	Glucuronate isomerase	2
G	COG0057	Glyceraldehyde-3-phosphate dehydrogenase/erythrose-4-phosphate dehydrogenase	71
G	COG0297	Glycogen synthase	2
G	COG2407	L-fucose isomerase and related proteins	1
G	COG3525	N-acetyl-beta-hexosaminidase	3
G	COG1820	N-acetylglucosamine-6-phosphate deacetylase	1
G	COG4409	Neuraminidase (sialidase)	3
G	COG0574	Phosphoenolpyruvate synthase/pyruvate phosphate dikinase	7
G	COG1109	Phosphomannomutase	1
G	COG3444	Phosphotransferase system, mannose/fructose/N-acetylgalactosamine-specific component IIB	1
G	COG0698	Ribose 5-phosphate isomerase RpiB	1
G	COG0235	Ribulose-5-phosphate 4-epimerase and related epimerases and aldolases	1
G	COG0524	Sugar kinases, ribokinase family	7
G	COG0021	Transketolase	1
G	COG0149	Triosephosphate isomerase	11
H	COG0156	7-keto-8-aminopelargonate synthetase and related enzymes	3
H	COG4822	Cobalamin biosynthesis protein CbiK, Co2+ chelatase	1
H	COG0157	Nicotinate-nucleotide pyrophosphorylase	1
H	COG4206	Outer membrane cobalamin receptor protein	2
H	COG0192	S-adenosylmethionine synthetase	1
HE	COG0111	Phosphoglycerate dehydrogenase and related dehydrogenases	2
HE	COG1932	Phosphoserine aminotransferase	4
I	COG1250	3-hydroxyacyl-CoA dehydrogenase	19
I	COG2084	3-hydroxyisobutyrate dehydrogenase and related beta-hydroxyacid dehydrogenases	1
I	COG0332	3-oxoacyl-[acyl-carrier-protein] synthase III	1
I	COG0183	Acetyl-CoA acetyltransferase	14
I	COG4799	Acetyl-CoA carboxylase, carboxyltransferase component (subunits alpha and beta)	6
I	COG1960	Acyl-CoA dehydrogenases	42
I	COG1024	Enoyl-CoA hydratase/carnithine racemase	9
I	COG0623	Enoyl-[acyl-carrier-protein] reductase (NADH)	1
I	COG2185	Methylmalonyl-CoA mutase, C-terminal domain/subunit (cobalamin-binding)	1
I	COG1884	Methylmalonyl-CoA mutase, N-terminal domain/subunit	3
IQ	COG0236	Acyl carrier protein	1
IQR	COG1028	Dehydrogenases with different specificities (related to short-chain alcohol dehydrogenases)	8
J	COG0018	Arginyl-tRNA synthetase	1
J	COG0173	Aspartyl-tRNA synthetase	3
J	COG0017	Aspartyl/asparaginyl-tRNA synthetases	1
J	COG0050	GTPases - translation elongation factors	63
J	COG1190	Lysyl-tRNA synthetase (class II)	1
J	COG0024	Methionine aminopeptidase	1
J	COG0143	Methionyl-tRNA synthetase	2
J	COG0016	Phenylalanyl-tRNA synthetase alpha subunit	3
J	COG1185	Polyribonucleotide nucleotidyltransferase (polynucleotide phosphorylase)	4
J	COG0251	Putative translation initiation inhibitor, yjgF family	2
J	COG0689	RNase PH	1
J	COG0081	Ribosomal protein L1	14
J	COG0244	Ribosomal protein L10	5
J	COG0080	Ribosomal protein L11	11
J	COG0102	Ribosomal protein L13	1
J	COG0093	Ribosomal protein L14	8
J	COG0200	Ribosomal protein L15	4
J	COG0197	Ribosomal protein L16/L10E	4
J	COG0203	Ribosomal protein L17	5
J	COG0256	Ribosomal protein L18	2
J	COG0335	Ribosomal protein L19	2
J	COG0090	Ribosomal protein L2	6
J	COG0261	Ribosomal protein L21	3
J	COG0091	Ribosomal protein L22	18
J	COG0089	Ribosomal protein L23	4
J	COG1825	Ribosomal protein L25 (general stress protein Ctc)	4
J	COG0211	Ribosomal protein L27	4
J	COG0255	Ribosomal protein L29	3
J	COG0087	Ribosomal protein L3	11
J	COG0254	Ribosomal protein L31	1
J	COG0088	Ribosomal protein L4	14
J	COG0094	Ribosomal protein L5	2
J	COG0097	Ribosomal protein L6P/L9E	3
J	COG0359	Ribosomal protein L9	2
J	COG0539	Ribosomal protein S1	22
J	COG0051	Ribosomal protein S10	5
J	COG0100	Ribosomal protein S11	8
J	COG0048	Ribosomal protein S12	1
J	COG0099	Ribosomal protein S13	7
J	COG0199	Ribosomal protein S14	1
J	COG0184	Ribosomal protein S15P/S13E	3
J	COG0186	Ribosomal protein S17	4
J	COG0185	Ribosomal protein S19	3
J	COG0052	Ribosomal protein S2	21
J	COG0268	Ribosomal protein S20	1
J	COG0092	Ribosomal protein S3	27
J	COG0522	Ribosomal protein S4 and related proteins	3
J	COG0098	Ribosomal protein S5	17
J	COG0049	Ribosomal protein S7	11
J	COG0096	Ribosomal protein S8	13
J	COG0103	Ribosomal protein S9	19
J	COG1544	Ribosome-associated protein Y (PSrp-1)	4
J	COG0172	Seryl-tRNA synthetase	2
J	COG0231	Translation elongation factor P (EF-P)/translation initiation factor 5A (eIF-5A)	1
J	COG0264	Translation elongation factor Ts	6
J	COG0480	Translation elongation factors (GTPases)	18
J	COG0290	Translation initiation factor 3 (IF-3)	1
K	COG0202	DNA-directed RNA polymerase, alpha subunit/40 kD subunit	8
K	COG0085	DNA-directed RNA polymerase, beta subunit/140 kD subunit	15
K	COG0086	DNA-directed RNA polymerase, beta' subunit/160 kD subunit	15
K	COG0195	Transcription elongation factor	1
K	COG0782	Transcription elongation factor	2
K	COG1522	Transcriptional regulators	1
KE	COG1167	Transcriptional regulators containing a DNA-binding HTH domain and an aminotransferase domain (MocR family) and their eukaryotic orthologs	1
KG	COG1940	Transcriptional regulator/sugar kinase	1
KG	COG1349	Transcriptional regulators of sugar metabolism	3
KL	COG0553	Superfamily II DNA/RNA helicases, SNF2 family	1
L	COG0776	Bacterial nucleoid DNA-binding protein	9
L	COG0592	DNA polymerase sliding clamp subunit (PCNA homolog)	4
L	COG0468	RecA/RadA recombinase	2
L	COG0629	Single-stranded DNA-binding protein	2
L	COG3649	Uncharacterized protein predicted to be involved in DNA repair	1
LKJ	COG0513	Superfamily II DNA and RNA helicases	1
M	COG1089	GDP-D-mannose dehydratase	4
M	COG0438	Glycosyltransferase	1
M	COG1207	N-acetylglucosamine-1-phosphate uridyltransferase (contains nucleotidyltransferase and I-patch acetyltransferase domains)	1
M	COG2885	Outer membrane protein and related peptidoglycan-associated (lipo)proteins	1
M	COG1044	UDP-3-O-[3-hydroxymyristoyl] glucosamine N-acyltransferase	1
M	COG1087	UDP-glucose 4-epimerase	4
M	COG1091	dTDP-4-dehydrorhamnose reductase	1
M	COG1209	dTDP-glucose pyrophosphorylase	1
MG	COG0451	Nucleoside-diphosphate-sugar epimerases	2
MJ	COG1208	Nucleoside-diphosphate-sugar pyrophosphorylase involved in lipopolysaccharide biosynthesis/translation initiation factor 2B, gamma/epsilon subunits (eIF-2Bgamma/eIF-2Bepsilon)	1
N	COG1344	Flagellin and related hook-associated proteins	59
NU	COG4972	Tfp pilus assembly protein, ATPase PilM	7
NU	COG2805	Tfp pilus assembly protein, pilus retraction ATPase PilT	3
O	COG1219	ATP-dependent protease Clp, ATPase subunit	2
O	COG0542	ATPases with chaperone activity, ATP-binding subunit	5
O	COG0459	Chaperonin GroEL (HSP60 family)	43
O	COG0234	Co-chaperonin GroES (HSP10)	1
O	COG0544	FKBP-type peptidyl-prolyl cis-trans isomerase (trigger factor)	1
O	COG0443	Molecular chaperone	15
O	COG0326	Molecular chaperone, HSP90 family	3
O	COG0450	Peroxiredoxin	2
OC	COG0526	Thiol-disulfide isomerase and thioredoxins	2
P	COG4604	ABC-type enterochelin transport system, ATPase component	1
P	COG4607	ABC-type enterochelin transport system, periplasmic component	6
P	COG0474	Cation transport ATPase	2
P	COG4100	Cystathionine beta-lyase family protein involved in aluminum resistance	1
P	COG1918	Fe2+ transport system protein A	2
Q	COG4869	Propanediol utilization protein	1
QC	COG4577	Carbon dioxide concentrating mechanism/carboxysome shell protein	4
R	COG1101	ABC-type uncharacterized transport system, ATPase component	1
R	COG3845	ABC-type uncharacterized transport systems, ATPase components	1
R	COG0488	ATPase components of ABC transporters with duplicated ATPase domains	1
R	COG1253	Hemolysins and related proteins containing CBS domains	1
R	COG0714	MoxR-like ATPases	1
R	COG0612	Predicted Zn-dependent peptidases	2
R	COG0673	Predicted dehydrogenases and related proteins	1
R	COG0596	Predicted hydrolases or acyltransferases (alpha/beta hydrolase superfamily)	2
R	COG0523	Putative GTPases (G3E family)	1
R	COG1744	Uncharacterized ABC-type transport system, periplasmic component/surface lipoprotein	1
S	COG4260	Putative virion core protein (lumpy skin disease virus)	1
S	COG1633	Uncharacterized conserved protein	1
S	COG3246	Uncharacterized conserved protein	1
S	COG2013	Uncharacterized conserved protein	2
S	COG1302	Uncharacterized protein conserved in bacteria	1
S	COG3222	Uncharacterized protein conserved in bacteria	1
T	COG2972	Predicted signal transduction protein with a C-terminal ATPase domain	1
T	COG2905	Predicted signal-transduction protein containing cAMP-binding and CBS domains	1
T	COG0589	Universal stress protein UspA and related nucleotide-binding proteins	1
TQ	COG2508	Regulator of polyketide synthase expression	5
U	COG0653	Preprotein translocase subunit SecA (ATPase, RNA helicase)	1
X	UNKNOWN	UNKNOWN	196
Search method (database)	Iterated method
Sample	NO1
COG category	COG	COG description	Number of spectra identified belonging to COG
C	COG0282	Acetate kinase	23
C	COG1454	Alcohol dehydrogenase, class IV	22
C	COG1155	Archaeal/vacuolar-type H+-ATPase subunit A	4
C	COG1156	Archaeal/vacuolar-type H+-ATPase subunit B	1
C	COG0372	Citrate synthase	4
C	COG2025	Electron transfer flavoprotein, alpha subunit	45
C	COG2086	Electron transfer flavoprotein, beta subunit	39
C	COG0056	F0F1-type ATP synthase, alpha subunit	23
C	COG0055	F0F1-type ATP synthase, beta subunit	13
C	COG0712	F0F1-type ATP synthase, delta subunit (mitochondrial oligomycin sensitivity protein)	1
C	COG0224	F0F1-type ATP synthase, gamma subunit	4
C	COG0711	F0F1-type ATP synthase, subunit b	3
C	COG0716	Flavodoxins	2
C	COG0538	Isocitrate dehydrogenases	2
C	COG1304	L-lactate dehydrogenase (FMN-dependent) and related alpha-hydroxy acid dehydrogenases	1
C	COG0039	Malate/lactate dehydrogenases	13
C	COG0281	Malic enzyme	1
C	COG0649	NADH:ubiquinone oxidoreductase 49 kD subunit 7	4
C	COG1726	Na+-transporting NADH:ubiquinone oxidoreductase, subunit NqrA	7
C	COG2871	Na+-transporting NADH:ubiquinone oxidoreductase, subunit NqrF	3
C	COG0822	NifU homolog involved in Fe-S cluster formation	46
C	COG0778	Nitroreductase	1
C	COG1866	Phosphoenolpyruvate carboxykinase (ATP)	61
C	COG0280	Phosphotransacetylase	18
C	COG2878	Predicted NADH:ubiquinone oxidoreductase, subunit RnfB	1
C	COG4656	Predicted NADH:ubiquinone oxidoreductase, subunit RnfC	4
C	COG4659	Predicted NADH:ubiquinone oxidoreductase, subunit RnfG	2
C	COG5016	Pyruvate/oxaloacetate carboxyltransferase	12
C	COG0674	Pyruvate:ferredoxin oxidoreductase and related 2-oxoacid:ferredoxin oxidoreductases, alpha subunit	19
C	COG1013	Pyruvate:ferredoxin oxidoreductase and related 2-oxoacid:ferredoxin oxidoreductases, beta subunit	14
C	COG1014	Pyruvate:ferredoxin oxidoreductase and related 2-oxoacid:ferredoxin oxidoreductases, gamma subunit	35
C	COG1592	Rubrerythrin	52
C	COG0479	Succinate dehydrogenase/fumarate reductase, Fe-S protein subunit	8
C	COG1053	Succinate dehydrogenase/fumarate reductase, flavoprotein subunit	11
C	COG1951	Tartrate dehydratase alpha subunit/Fumarate hydratase class I, N-terminal domain	6
C	COG1838	Tartrate dehydratase beta subunit/Fumarate hydratase class I, C-terminal domain	2
C	COG0426	Uncharacterized flavoproteins	6
CE	COG0473	Isocitrate/isopropylmalate dehydrogenase	1
D	COG1077	Actin-like ATPase involved in cell morphogenesis	6
D	COG0206	Cell division GTPase	3
D	COG2894	Septum formation inhibitor-activating ATPase	1
E	COG2876	3-deoxy-D-arabino-heptulosonate 7-phosphate (DAHP) synthase	1
E	COG0066	3-isopropylmalate dehydratase small subunit	1
E	COG0685	5,10-methylenetetrahydrofolate reductase	1
E	COG3842	ABC-type spermidine/putrescine transport systems, ATPase components	1
E	COG0040	ATP phosphoribosyltransferase	2
E	COG0440	Acetolactate synthase, small (regulatory) subunit	1
E	COG0002	Acetylglutamate semialdehyde dehydrogenase	3
E	COG0137	Argininosuccinate synthase	4
E	COG2502	Asparagine synthetase A	2
E	COG0136	Aspartate-semialdehyde dehydrogenase	9
E	COG0436	Aspartate/tyrosine/aromatic aminotransferase	2
E	COG0527	Aspartokinases	3
E	COG0549	Carbamate kinase	1
E	COG0031	Cysteine synthase	4
E	COG4816	Ethanolamine utilization protein	2
E	COG0334	Glutamate dehydrogenase/leucine dehydrogenase	74
E	COG0112	Glycine/serine hydroxymethyltransferase	1
E	COG0119	Isopropylmalate/homocitrate/citramalate synthases	4
E	COG4992	Ornithine/acetylornithine aminotransferase	1
E	COG0345	Pyrroline-5-carboxylate reductase	1
EH	COG0175	3'-phosphoadenosine 5'-phosphosulfate sulfotransferase (PAPS reductase)/FAD synthetase and related enzymes	2
EH	COG0115	Branched-chain amino acid aminotransferase/4-amino-4-deoxychorismate lyase	10
EH	COG0059	Ketol-acid reductoisomerase	45
EM	COG0329	Dihydrodipicolinate synthase/N-acetylneuraminate lyase	2
ER	COG0493	NADPH-dependent glutamate synthase beta chain and related oxidoreductases	6
F	COG0737	5'-nucleotidase/2',3'-cyclic phosphodiesterase and related esterases	2
F	COG0138	AICAR transformylase/IMP cyclohydrolase PurH (only IMP cyclohydrolase domain in Aful)	9
F	COG0503	Adenine/guanine phosphoribosyltransferases and related PRPP-binding proteins	3
F	COG0015	Adenylosuccinate lyase	3
F	COG0540	Aspartate carbamoyltransferase, catalytic chain	8
F	COG0167	Dihydroorotate dehydrogenase	3
F	COG2759	Formyltetrahydrofolate synthetase	2
F	COG0519	GMP synthase, PP-ATPase domain/subunit	5
F	COG0634	Hypoxanthine-guanine phosphoribosyltransferase	4
F	COG0516	IMP dehydrogenase/GMP reductase	13
F	COG0775	Nucleoside phosphorylase	2
F	COG0461	Orotate phosphoribosyltransferase	10
F	COG0284	Orotidine-5'-phosphate decarboxylase	3
F	COG0005	Purine nucleoside phosphorylase	2
F	COG0813	Purine-nucleoside phosphorylase	3
F	COG0035	Uracil phosphoribosyltransferase	3
F	COG2820	Uridine phosphorylase	1
F	COG0528	Uridylate kinase	3
FE	COG0462	Phosphoribosylpyrophosphate synthetase	19
G	COG0800	2-keto-3-deoxy-6-phosphogluconate aldolase	28
G	COG0126	3-phosphoglycerate kinase	100
G	COG3717	5-keto 4-deoxyuronate isomerase	9
G	COG0205	6-phosphofructokinase	36
G	COG0363	6-phosphogluconolactonase/Glucosamine-6-phosphate isomerase/deaminase	20
G	COG1129	ABC-type sugar transport system, ATPase component	19
G	COG3839	ABC-type sugar transport systems, ATPase components	121
G	COG0448	ADP-glucose pyrophosphorylase	17
G	COG1449	Alpha-amylase/alpha-mannosidase	6
G	COG3693	Beta-1,4-xylanase	1
G	COG3250	Beta-galactosidase/beta-glucuronidase	2
G	COG3507	Beta-xylosidase	1
G	COG2730	Endoglucanase	1
G	COG0148	Enolase	11
G	COG0191	Fructose/tagatose bisphosphate aldolase	45
G	COG0153	Galactokinase	1
G	COG2017	Galactose mutarotase and related enzymes	10
G	COG0166	Glucose-6-phosphate isomerase	2
G	COG1904	Glucuronate isomerase	3
G	COG0057	Glyceraldehyde-3-phosphate dehydrogenase/erythrose-4-phosphate dehydrogenase	270
G	COG3408	Glycogen debranching enzyme	4
G	COG2160	L-arabinose isomerase	29
G	COG2407	L-fucose isomerase and related proteins	12
G	COG4806	L-rhamnose isomerase	2
G	COG0246	Mannitol-1-phosphate/altronate dehydrogenases	20
G	COG0574	Phosphoenolpyruvate synthase/pyruvate phosphate dikinase	39
G	COG0696	Phosphoglyceromutase	5
G	COG1109	Phosphomannomutase	12
G	COG2152	Predicted glycosylase	7
G	COG0469	Pyruvate kinase	13
G	COG0698	Ribose 5-phosphate isomerase RpiB	3
G	COG0235	Ribulose-5-phosphate 4-epimerase and related epimerases and aldolases	9
G	COG1070	Sugar (pentulose and hexulose) kinases	5
G	COG0524	Sugar kinases, ribokinase family	38
G	COG1638	TRAP-type C4-dicarboxylate transport system, periplasmic component	1
G	COG0176	Transaldolase	5
G	COG0021	Transketolase	4
G	COG0149	Triosephosphate isomerase	49
G	COG2115	Xylose isomerase	12
H	COG0029	Aspartate oxidase	4
H	COG0414	Panthothenate synthetase	1
H	COG1995	Pyridoxal phosphate biosynthesis protein	1
H	COG0054	Riboflavin synthase beta-chain	2
H	COG0192	S-adenosylmethionine synthetase	3
H	COG0611	Thiamine monophosphate kinase	1
HE	COG0111	Phosphoglycerate dehydrogenase and related dehydrogenases	8
HE	COG1932	Phosphoserine aminotransferase	13
I	COG1250	3-hydroxyacyl-CoA dehydrogenase	66
I	COG0764	3-hydroxymyristoyl/3-hydroxydecanoyl-(acyl carrier protein) dehydratases	2
I	COG0332	3-oxoacyl-[acyl-carrier-protein] synthase III	1
I	COG0183	Acetyl-CoA acetyltransferase	43
I	COG4799	Acetyl-CoA carboxylase, carboxyltransferase component (subunits alpha and beta)	34
I	COG1924	Activator of 2-hydroxyglutaryl-CoA dehydratase (HSP70-class ATPase domain)	6
I	COG2030	Acyl dehydratase	1
I	COG1960	Acyl-CoA dehydrogenases	100
I	COG0511	Biotin carboxyl carrier protein	2
I	COG0439	Biotin carboxylase	3
I	COG1024	Enoyl-CoA hydratase/carnithine racemase	25
I	COG0623	Enoyl-[acyl-carrier-protein] reductase (NADH)	6
I	COG1884	Methylmalonyl-CoA mutase, N-terminal domain/subunit	6
I	COG1260	Myo-inositol-1-phosphate synthase	4
IM	COG0761	Penicillin tolerance protein	4
IQR	COG1028	Dehydrogenases with different specificities (related to short-chain alcohol dehydrogenases)	44
J	COG0018	Arginyl-tRNA synthetase	2
J	COG0173	Aspartyl-tRNA synthetase	12
J	COG0017	Aspartyl/asparaginyl-tRNA synthetases	8
J	COG0215	Cysteinyl-tRNA synthetase	1
J	COG0050	GTPases - translation elongation factors	181
J	COG0008	Glutamyl- and glutaminyl-tRNA synthetases	5
J	COG0423	Glycyl-tRNA synthetase (class II)	13
J	COG0016	Phenylalanyl-tRNA synthetase alpha subunit	1
J	COG1185	Polyribonucleotide nucleotidyltransferase (polynucleotide phosphorylase)	1
J	COG0442	Prolyl-tRNA synthetase	3
J	COG0081	Ribosomal protein L1	53
J	COG0244	Ribosomal protein L10	7
J	COG0080	Ribosomal protein L11	31
J	COG0102	Ribosomal protein L13	11
J	COG0093	Ribosomal protein L14	17
J	COG0200	Ribosomal protein L15	9
J	COG0197	Ribosomal protein L16/L10E	20
J	COG0203	Ribosomal protein L17	9
J	COG0256	Ribosomal protein L18	12
J	COG0335	Ribosomal protein L19	4
J	COG0090	Ribosomal protein L2	43
J	COG0261	Ribosomal protein L21	4
J	COG0091	Ribosomal protein L22	15
J	COG0089	Ribosomal protein L23	1
J	COG0198	Ribosomal protein L24	3
J	COG1825	Ribosomal protein L25 (general stress protein Ctc)	13
J	COG0255	Ribosomal protein L29	6
J	COG0087	Ribosomal protein L3	42
J	COG0088	Ribosomal protein L4	26
J	COG0094	Ribosomal protein L5	71
J	COG0097	Ribosomal protein L6P/L9E	37
J	COG0222	Ribosomal protein L7/L12	12
J	COG0359	Ribosomal protein L9	6
J	COG0539	Ribosomal protein S1	75
J	COG0051	Ribosomal protein S10	4
J	COG0100	Ribosomal protein S11	18
J	COG0048	Ribosomal protein S12	5
J	COG0099	Ribosomal protein S13	18
J	COG0184	Ribosomal protein S15P/S13E	2
J	COG0228	Ribosomal protein S16	6
J	COG0186	Ribosomal protein S17	1
J	COG0185	Ribosomal protein S19	1
J	COG0052	Ribosomal protein S2	86
J	COG0268	Ribosomal protein S20	1
J	COG0092	Ribosomal protein S3	75
J	COG0522	Ribosomal protein S4 and related proteins	46
J	COG0098	Ribosomal protein S5	53
J	COG0360	Ribosomal protein S6	3
J	COG0049	Ribosomal protein S7	32
J	COG0096	Ribosomal protein S8	39
J	COG0103	Ribosomal protein S9	6
J	COG1544	Ribosome-associated protein Y (PSrp-1)	7
J	COG0172	Seryl-tRNA synthetase	3
J	COG0441	Threonyl-tRNA synthetase	3
J	COG0231	Translation elongation factor P (EF-P)/translation initiation factor 5A (eIF-5A)	9
J	COG0264	Translation elongation factor Ts	23
J	COG0480	Translation elongation factors (GTPases)	1
J	COG0532	Translation initiation factor 2 (IF-2; GTPase)	1
J	COG0162	Tyrosyl-tRNA synthetase	4
J	COG0566	rRNA methylases	1
K	COG0202	DNA-directed RNA polymerase, alpha subunit/40 kD subunit	21
K	COG0085	DNA-directed RNA polymerase, beta subunit/140 kD subunit	10
K	COG0086	DNA-directed RNA polymerase, beta' subunit/160 kD subunit	44
K	COG4465	Pleiotropic transcriptional repressor	2
K	COG0250	Transcription antiterminator	1
K	COG0782	Transcription elongation factor	1
K	COG1309	Transcriptional regulator	3
K	COG1522	Transcriptional regulators	9
KG	COG1940	Transcriptional regulator/sugar kinase	6
KL	COG4646	DNA methylase	1
L	COG0116	Predicted N6-adenine-specific DNA methylase	1
L	COG0468	RecA/RadA recombinase	10
L	COG0629	Single-stranded DNA-binding protein	4
LU	COG0758	Predicted Rossmann fold nucleotide-binding protein involved in DNA uptake	1
M	COG1043	Acyl-[acyl carrier protein]--UDP-N-acetylglucosamine O-acyltransferase	3
M	COG1089	GDP-D-mannose dehydratase	1
M	COG0845	Membrane-fusion protein	10
M	COG1207	N-acetylglucosamine-1-phosphate uridyltransferase (contains nucleotidyltransferase and I-patch acetyltransferase domains)	1
M	COG2222	Predicted phosphosugar isomerases	2
M	COG0774	UDP-3-O-acyl-N-acetylglucosamine deacetylase	3
M	COG1087	UDP-glucose 4-epimerase	11
M	COG1088	dTDP-D-glucose 4,6-dehydratase	1
M	COG1209	dTDP-glucose pyrophosphorylase	5
MJ	COG1208	Nucleoside-diphosphate-sugar pyrophosphorylase involved in lipopolysaccharide biosynthesis/translation initiation factor 2B, gamma/epsilon subunits (eIF-2Bgamma/eIF-2Bepsilon)	1
MU	COG1538	Outer membrane protein	4
N	COG1360	Flagellar motor protein	1
N	COG1344	Flagellin and related hook-associated proteins	47
NU	COG2805	Tfp pilus assembly protein, pilus retraction ATPase PilT	1
O	COG0396	ABC-type transport system involved in Fe-S cluster assembly, ATPase component	1
O	COG0542	ATPases with chaperone activity, ATP-binding subunit	2
O	COG0459	Chaperonin GroEL (HSP60 family)	43
O	COG0544	FKBP-type peptidyl-prolyl cis-trans isomerase (trigger factor)	5
O	COG0545	FKBP-type peptidyl-prolyl cis-trans isomerases 1	8
O	COG0443	Molecular chaperone	34
O	COG0326	Molecular chaperone, HSP90 family	1
O	COG0265	Trypsin-like serine proteases, typically periplasmic, contain C-terminal PDZ domain	6
OC	COG0526	Thiol-disulfide isomerase and thioredoxins	2
OU	COG0740	Protease subunit of ATP-dependent Clp proteases	3
P	COG1117	ABC-type phosphate transport system, ATPase component	1
P	COG1528	Ferritin-like protein	10
P	COG2895	GTPases - Sulfate adenylate transferase subunit 1	2
Q	COG2368	Aromatic ring hydroxylase	1
QC	COG4577	Carbon dioxide concentrating mechanism/carboxysome shell protein	1
R	COG1101	ABC-type uncharacterized transport system, ATPase component	5
R	COG3845	ABC-type uncharacterized transport systems, ATPase components	4
R	COG0656	Aldo/keto reductases, related to diketogulonate reductase	2
R	COG0517	FOG: CBS domain	2
R	COG4624	Iron only hydrogenase large subunit, C-terminal domain	2
R	COG0714	MoxR-like ATPases	1
R	COG3950	Predicted ATP-binding protein involved in virulence	1
R	COG1418	Predicted HD superfamily hydrolase	8
R	COG1847	Predicted RNA-binding protein	3
R	COG0388	Predicted amidohydrolase	1
R	COG0579	Predicted dehydrogenase	1
R	COG3442	Predicted glutamine amidotransferase	1
R	COG0637	Predicted phosphatase/phosphohexomutase	22
R	COG0523	Putative GTPases (G3E family)	1
R	COG1744	Uncharacterized ABC-type transport system, periplasmic component/surface lipoprotein	1
S	COG4260	Putative virion core protein (lumpy skin disease virus)	1
S	COG2848	Uncharacterized conserved protein	1
S	COG0599	Uncharacterized homolog of gamma-carboxymuconolactone decarboxylase subunit	2
S	COG4864	Uncharacterized protein conserved in bacteria	1
T	COG1217	Predicted membrane GTPase involved in stress response	4
TK	COG0745	Response regulators consisting of a CheY-like receiver domain and a winged-helix DNA-binding domain	5
TQ	COG2508	Regulator of polyketide synthase expression	7
U	COG0811	Biopolymer transport proteins	44
U	COG0653	Preprotein translocase subunit SecA (ATPase, RNA helicase)	6
X	UNKNOWN	UNKNOWN	746
Sample	NO3
COG category	COG	COG description	Number of spectra identified belonging to COG
C	COG1151	6Fe-6S prismane cluster-containing protein	5
C	COG0282	Acetate kinase	12
C	COG0427	Acetyl-CoA hydrolase	1
C	COG1454	Alcohol dehydrogenase, class IV	16
C	COG1155	Archaeal/vacuolar-type H+-ATPase subunit A	2
C	COG1152	CO dehydrogenase/acetyl-CoA synthase alpha subunit	2
C	COG1614	CO dehydrogenase/acetyl-CoA synthase beta subunit	3
C	COG2069	CO dehydrogenase/acetyl-CoA synthase delta subunit (corrinoid Fe-S protein)	1
C	COG2025	Electron transfer flavoprotein, alpha subunit	23
C	COG2086	Electron transfer flavoprotein, beta subunit	23
C	COG0056	F0F1-type ATP synthase, alpha subunit	9
C	COG0055	F0F1-type ATP synthase, beta subunit	15
C	COG0224	F0F1-type ATP synthase, gamma subunit	3
C	COG0711	F0F1-type ATP synthase, subunit b	1
C	COG0554	Glycerol kinase	13
C	COG3808	Inorganic pyrophosphatase	5
C	COG0039	Malate/lactate dehydrogenases	13
C	COG0281	Malic enzyme	2
C	COG1012	NAD-dependent aldehyde dehydrogenases	3
C	COG1905	NADH:ubiquinone oxidoreductase 24 kD subunit	1
C	COG1894	NADH:ubiquinone oxidoreductase, NADH-binding (51 kD) subunit	1
C	COG1726	Na+-transporting NADH:ubiquinone oxidoreductase, subunit NqrA	2
C	COG1883	Na+-transporting methylmalonyl-CoA/oxaloacetate decarboxylase, beta subunit	1
C	COG0822	NifU homolog involved in Fe-S cluster formation	13
C	COG0778	Nitroreductase	1
C	COG1866	Phosphoenolpyruvate carboxykinase (ATP)	49
C	COG1274	Phosphoenolpyruvate carboxykinase (GTP)	10
C	COG0280	Phosphotransacetylase	10
C	COG2878	Predicted NADH:ubiquinone oxidoreductase, subunit RnfB	3
C	COG1882	Pyruvate-formate lyase	5
C	COG1249	Pyruvate/2-oxoglutarate dehydrogenase complex, dihydrolipoamide dehydrogenase (E3) component, and related enzymes	1
C	COG5016	Pyruvate/oxaloacetate carboxyltransferase	2
C	COG0674	Pyruvate:ferredoxin oxidoreductase and related 2-oxoacid:ferredoxin oxidoreductases, alpha subunit	22
C	COG1013	Pyruvate:ferredoxin oxidoreductase and related 2-oxoacid:ferredoxin oxidoreductases, beta subunit	5
C	COG1014	Pyruvate:ferredoxin oxidoreductase and related 2-oxoacid:ferredoxin oxidoreductases, gamma subunit	14
C	COG1592	Rubrerythrin	55
C	COG0479	Succinate dehydrogenase/fumarate reductase, Fe-S protein subunit	3
C	COG1053	Succinate dehydrogenase/fumarate reductase, flavoprotein subunit	20
C	COG0074	Succinyl-CoA synthetase, alpha subunit	4
C	COG0045	Succinyl-CoA synthetase, beta subunit	9
C	COG0426	Uncharacterized flavoproteins	23
D	COG1077	Actin-like ATPase involved in cell morphogenesis	3
D	COG0206	Cell division GTPase	3
D	COG1674	DNA segregation ATPase FtsK/SpoIIIE and related proteins	1
E	COG0722	3-deoxy-D-arabino-heptulosonate 7-phosphate (DAHP) synthase	1
E	COG0411	ABC-type branched-chain amino acid transport systems, ATPase component	1
E	COG3842	ABC-type spermidine/putrescine transport systems, ATPase components	5
E	COG0040	ATP phosphoribosyltransferase	2
E	COG0440	Acetolactate synthase, small (regulatory) subunit	2
E	COG0624	Acetylornithine deacetylase/Succinyl-diaminopimelate desuccinylase and related deacylases	1
E	COG0165	Argininosuccinate lyase	1
E	COG0137	Argininosuccinate synthase	4
E	COG2502	Asparagine synthetase A	1
E	COG0136	Aspartate-semialdehyde dehydrogenase	1
E	COG0436	Aspartate/tyrosine/aromatic aminotransferase	2
E	COG0031	Cysteine synthase	10
E	COG0076	Glutamate decarboxylase and related PLP-dependent proteins	5
E	COG0334	Glutamate dehydrogenase/leucine dehydrogenase	59
E	COG3643	Glutamate formiminotransferase	1
E	COG0112	Glycine/serine hydroxymethyltransferase	4
E	COG2873	O-acetylhomoserine sulfhydrylase	7
E	COG0078	Ornithine carbamoyltransferase	2
E	COG4992	Ornithine/acetylornithine aminotransferase	1
E	COG1703	Putative periplasmic protein kinase ArgK and related GTPases of G3E family	1
E	COG0498	Threonine synthase	1
E	COG3033	Tryptophanase	13
EH	COG0115	Branched-chain amino acid aminotransferase/4-amino-4-deoxychorismate lyase	9
EH	COG0059	Ketol-acid reductoisomerase	34
EH	COG0028	Thiamine pyrophosphate-requiring enzymes [acetolactate synthase, pyruvate dehydrogenase (cytochrome), glyoxylate carboligase, phosphonopyruvate decarboxylase]	2
EM	COG0329	Dihydrodipicolinate synthase/N-acetylneuraminate lyase	6
ER	COG0493	NADPH-dependent glutamate synthase beta chain and related oxidoreductases	3
ER	COG1063	Threonine dehydrogenase and related Zn-dependent dehydrogenases	5
F	COG0737	5'-nucleotidase/2',3'-cyclic phosphodiesterase and related esterases	4
F	COG0138	AICAR transformylase/IMP cyclohydrolase PurH (only IMP cyclohydrolase domain in Aful)	4
F	COG0503	Adenine/guanine phosphoribosyltransferases and related PRPP-binding proteins	1
F	COG0015	Adenylosuccinate lyase	1
F	COG0104	Adenylosuccinate synthase	2
F	COG0540	Aspartate carbamoyltransferase, catalytic chain	5
F	COG0167	Dihydroorotate dehydrogenase	1
F	COG2759	Formyltetrahydrofolate synthetase	5
F	COG0516	IMP dehydrogenase/GMP reductase	3
F	COG0461	Orotate phosphoribosyltransferase	1
F	COG0284	Orotidine-5'-phosphate decarboxylase	3
F	COG0152	Phosphoribosylaminoimidazolesuccinocarboxamide (SAICAR) synthase	5
F	COG0047	Phosphoribosylformylglycinamidine (FGAM) synthase, glutamine amidotransferase domain	2
F	COG0005	Purine nucleoside phosphorylase	1
F	COG0813	Purine-nucleoside phosphorylase	1
F	COG0528	Uridylate kinase	1
FE	COG0462	Phosphoribosylpyrophosphate synthetase	8
G	COG0800	2-keto-3-deoxy-6-phosphogluconate aldolase	12
G	COG0126	3-phosphoglycerate kinase	39
G	COG3717	5-keto 4-deoxyuronate isomerase	2
G	COG0205	6-phosphofructokinase	20
G	COG0363	6-phosphogluconolactonase/Glucosamine-6-phosphate isomerase/deaminase	4
G	COG1129	ABC-type sugar transport system, ATPase component	8
G	COG1879	ABC-type sugar transport system, periplasmic component	1
G	COG3839	ABC-type sugar transport systems, ATPase components	141
G	COG0448	ADP-glucose pyrophosphorylase	16
G	COG1363	Cellulase M and related proteins	7
G	COG0148	Enolase	12
G	COG0191	Fructose/tagatose bisphosphate aldolase	33
G	COG2017	Galactose mutarotase and related enzymes	1
G	COG0058	Glucan phosphorylase	5
G	COG1904	Glucuronate isomerase	4
G	COG0057	Glyceraldehyde-3-phosphate dehydrogenase/erythrose-4-phosphate dehydrogenase	159
G	COG0297	Glycogen synthase	3
G	COG2407	L-fucose isomerase and related proteins	2
G	COG1820	N-acetylglucosamine-6-phosphate deacetylase	1
G	COG0574	Phosphoenolpyruvate synthase/pyruvate phosphate dikinase	26
G	COG1080	Phosphoenolpyruvate-protein kinase (PTS system EI component in bacteria)	1
G	COG1109	Phosphomannomutase	6
G	COG1263	Phosphotransferase system IIC components, glucose/maltose/N-acetylglucosamine-specific	1
G	COG0698	Ribose 5-phosphate isomerase RpiB	1
G	COG0235	Ribulose-5-phosphate 4-epimerase and related epimerases and aldolases	5
G	COG0524	Sugar kinases, ribokinase family	16
G	COG0021	Transketolase	1
G	COG0149	Triosephosphate isomerase	29
H	COG0190	5,10-methylene-tetrahydrofolate dehydrogenase/Methenyl tetrahydrofolate cyclohydrolase	2
H	COG0156	7-keto-8-aminopelargonate synthetase and related enzymes	4
H	COG1541	Coenzyme F390 synthetase	1
H	COG0373	Glutamyl-tRNA reductase	1
H	COG0157	Nicotinate-nucleotide pyrophosphorylase	2
H	COG0054	Riboflavin synthase beta-chain	1
H	COG0499	S-adenosylhomocysteine hydrolase	1
HE	COG0111	Phosphoglycerate dehydrogenase and related dehydrogenases	5
HE	COG1932	Phosphoserine aminotransferase	10
I	COG1250	3-hydroxyacyl-CoA dehydrogenase	33
I	COG0332	3-oxoacyl-[acyl-carrier-protein] synthase III	1
I	COG0183	Acetyl-CoA acetyltransferase	24
I	COG4799	Acetyl-CoA carboxylase, carboxyltransferase component (subunits alpha and beta)	32
I	COG1924	Activator of 2-hydroxyglutaryl-CoA dehydratase (HSP70-class ATPase domain)	7
I	COG1960	Acyl-CoA dehydrogenases	74
I	COG1024	Enoyl-CoA hydratase/carnithine racemase	17
I	COG0623	Enoyl-[acyl-carrier-protein] reductase (NADH)	5
I	COG2185	Methylmalonyl-CoA mutase, C-terminal domain/subunit (cobalamin-binding)	3
I	COG1884	Methylmalonyl-CoA mutase, N-terminal domain/subunit	15
IM	COG0761	Penicillin tolerance protein	2
IQ	COG0304	3-oxoacyl-(acyl-carrier-protein) synthase	1
IQ	COG0236	Acyl carrier protein	3
IQR	COG1028	Dehydrogenases with different specificities (related to short-chain alcohol dehydrogenases)	15
J	COG0018	Arginyl-tRNA synthetase	3
J	COG0173	Aspartyl-tRNA synthetase	4
J	COG0017	Aspartyl/asparaginyl-tRNA synthetases	1
J	COG0050	GTPases - translation elongation factors	118
J	COG0008	Glutamyl- and glutaminyl-tRNA synthetases	1
J	COG1190	Lysyl-tRNA synthetase (class II)	3
J	COG0024	Methionine aminopeptidase	1
J	COG0016	Phenylalanyl-tRNA synthetase alpha subunit	4
J	COG0251	Putative translation initiation inhibitor, yjgF family	3
J	COG0689	RNase PH	2
J	COG0081	Ribosomal protein L1	32
J	COG0244	Ribosomal protein L10	14
J	COG0080	Ribosomal protein L11	20
J	COG0102	Ribosomal protein L13	3
J	COG0093	Ribosomal protein L14	17
J	COG0200	Ribosomal protein L15	10
J	COG0197	Ribosomal protein L16/L10E	18
J	COG0203	Ribosomal protein L17	9
J	COG0256	Ribosomal protein L18	17
J	COG0335	Ribosomal protein L19	2
J	COG0090	Ribosomal protein L2	17
J	COG0292	Ribosomal protein L20	2
J	COG0261	Ribosomal protein L21	5
J	COG0091	Ribosomal protein L22	23
J	COG0089	Ribosomal protein L23	5
J	COG0198	Ribosomal protein L24	1
J	COG1825	Ribosomal protein L25 (general stress protein Ctc)	5
J	COG0211	Ribosomal protein L27	7
J	COG0255	Ribosomal protein L29	6
J	COG0087	Ribosomal protein L3	20
J	COG0254	Ribosomal protein L31	1
J	COG0267	Ribosomal protein L33	1
J	COG0088	Ribosomal protein L4	13
J	COG0094	Ribosomal protein L5	18
J	COG0097	Ribosomal protein L6P/L9E	13
J	COG0222	Ribosomal protein L7/L12	4
J	COG0359	Ribosomal protein L9	5
J	COG0539	Ribosomal protein S1	28
J	COG0051	Ribosomal protein S10	9
J	COG0100	Ribosomal protein S11	23
J	COG0048	Ribosomal protein S12	4
J	COG0099	Ribosomal protein S13	21
J	COG0199	Ribosomal protein S14	2
J	COG0184	Ribosomal protein S15P/S13E	8
J	COG0228	Ribosomal protein S16	2
J	COG0186	Ribosomal protein S17	11
J	COG0238	Ribosomal protein S18	1
J	COG0185	Ribosomal protein S19	11
J	COG0052	Ribosomal protein S2	66
J	COG0828	Ribosomal protein S21	1
J	COG0092	Ribosomal protein S3	43
J	COG0522	Ribosomal protein S4 and related proteins	13
J	COG0098	Ribosomal protein S5	51
J	COG0049	Ribosomal protein S7	36
J	COG0096	Ribosomal protein S8	21
J	COG0103	Ribosomal protein S9	24
J	COG1544	Ribosome-associated protein Y (PSrp-1)	6
J	COG0172	Seryl-tRNA synthetase	2
J	COG0441	Threonyl-tRNA synthetase	1
J	COG0231	Translation elongation factor P (EF-P)/translation initiation factor 5A (eIF-5A)	3
J	COG0264	Translation elongation factor Ts	16
J	COG0480	Translation elongation factors (GTPases)	4
J	COG0532	Translation initiation factor 2 (IF-2; GTPase)	3
J	COG0290	Translation initiation factor 3 (IF-3)	3
K	COG0202	DNA-directed RNA polymerase, alpha subunit/40 kD subunit	18
K	COG0085	DNA-directed RNA polymerase, beta subunit/140 kD subunit	15
K	COG0086	DNA-directed RNA polymerase, beta' subunit/160 kD subunit	5
K	COG4465	Pleiotropic transcriptional repressor	1
K	COG0250	Transcription antiterminator	1
K	COG0195	Transcription elongation factor	2
K	COG1522	Transcriptional regulators	1
KG	COG1940	Transcriptional regulator/sugar kinase	2
KG	COG1349	Transcriptional regulators of sugar metabolism	11
KL	COG1199	Rad3-related DNA helicases	1
L	COG0776	Bacterial nucleoid DNA-binding protein	5
L	COG0592	DNA polymerase sliding clamp subunit (PCNA homolog)	5
L	COG2003	DNA repair proteins	2
L	COG0468	RecA/RadA recombinase	3
L	COG0629	Single-stranded DNA-binding protein	2
L	COG1961	Site-specific recombinases, DNA invertase Pin homologs	1
L	COG0210	Superfamily I DNA and RNA helicases	1
L	COG3649	Uncharacterized protein predicted to be involved in DNA repair	5
M	COG1089	GDP-D-mannose dehydratase	6
M	COG0438	Glycosyltransferase	2
M	COG1207	N-acetylglucosamine-1-phosphate uridyltransferase (contains nucleotidyltransferase and I-patch acetyltransferase domains)	1
M	COG1044	UDP-3-O-[3-hydroxymyristoyl] glucosamine N-acyltransferase	1
M	COG0707	UDP-N-acetylglucosamine:LPS N-acetylglucosamine transferase	2
M	COG0773	UDP-N-acetylmuramate-alanine ligase	2
M	COG1087	UDP-glucose 4-epimerase	8
M	COG1210	UDP-glucose pyrophosphorylase	3
M	COG1091	dTDP-4-dehydrorhamnose reductase	2
M	COG1209	dTDP-glucose pyrophosphorylase	10
MG	COG0451	Nucleoside-diphosphate-sugar epimerases	6
N	COG1344	Flagellin and related hook-associated proteins	106
NU	COG4972	Tfp pilus assembly protein, ATPase PilM	2
NU	COG2805	Tfp pilus assembly protein, pilus retraction ATPase PilT	7
NU	COG2804	Type II secretory pathway, ATPase PulE/Tfp pilus assembly pathway, ATPase PilB	2
O	COG0396	ABC-type transport system involved in Fe-S cluster assembly, ATPase component	1
O	COG1219	ATP-dependent protease Clp, ATPase subunit	2
O	COG0542	ATPases with chaperone activity, ATP-binding subunit	1
O	COG0459	Chaperonin GroEL (HSP60 family)	80
O	COG0234	Co-chaperonin GroES (HSP10)	2
O	COG0544	FKBP-type peptidyl-prolyl cis-trans isomerase (trigger factor)	3
O	COG0545	FKBP-type peptidyl-prolyl cis-trans isomerases 1	2
O	COG0443	Molecular chaperone	37
O	COG0071	Molecular chaperone (small heat shock protein)	3
O	COG0326	Molecular chaperone, HSP90 family	4
O	COG0652	Peptidyl-prolyl cis-trans isomerase (rotamase) - cyclophilin family	1
O	COG0450	Peroxiredoxin	2
OC	COG0526	Thiol-disulfide isomerase and thioredoxins	1
P	COG4604	ABC-type enterochelin transport system, ATPase component	1
P	COG4607	ABC-type enterochelin transport system, periplasmic component	12
P	COG1116	ABC-type nitrate/sulfonate/bicarbonate transport system, ATPase component	1
P	COG1918	Fe2+ transport system protein A	2
Q	COG1228	Imidazolonepropionase and related amidohydrolases	1
QC	COG4577	Carbon dioxide concentrating mechanism/carboxysome shell protein	4
R	COG1101	ABC-type uncharacterized transport system, ATPase component	6
R	COG0663	Carbonic anhydrases/acetyltransferases, isoleucine patch superfamily	1
R	COG0714	MoxR-like ATPases	4
R	COG5012	Predicted cobalamin binding protein	2
R	COG0673	Predicted dehydrogenases and related proteins	1
R	COG0596	Predicted hydrolases or acyltransferases (alpha/beta hydrolase superfamily)	2
R	COG0637	Predicted phosphatase/phosphohexomutase	18
R	COG0693	Putative intracellular protease/amidase	1
R	COG1744	Uncharacterized ABC-type transport system, periplasmic component/surface lipoprotein	1
R	COG2509	Uncharacterized FAD-dependent dehydrogenases	1
R	COG0446	Uncharacterized NAD(FAD)-dependent dehydrogenases	1
S	COG4260	Putative virion core protein (lumpy skin disease virus)	3
S	COG1633	Uncharacterized conserved protein	1
S	COG2013	Uncharacterized conserved protein	1
T	COG1966	Carbon starvation protein, predicted membrane protein	1
T	COG1734	DnaK suppressor protein	2
T	COG1217	Predicted membrane GTPase involved in stress response	1
T	COG0589	Universal stress protein UspA and related nucleotide-binding proteins	2
TQ	COG2508	Regulator of polyketide synthase expression	9
U	COG0811	Biopolymer transport proteins	2
V	COG0534	Na+-driven multidrug efflux pump	1
X	UNKNOWN	UNKNOWN	385
